# Supplementary material for: Anti-SARS-CoV-2 seroprevalence in King County, WA—Cross-sectional survey, August 2020
Source: PLoS One. 2022 Aug 22;17(8):e0272783. doi: 10.1371/journal.pone.0272783 (PMC9394797; doi:10.1371/journal.pone.0272783)
Supplement: S3 File — (CSV) [file pone.0272783.s003.csv]

	sex	AGECAT	HISPANIC	HISPANIC_with_NA	RACECAT	race1	INCOME	HOUSEHOLD	INDIVIDUAL	weight	randsamp	numppl	DetectedAssay	Remark	covid_illness	const_test	const_test_res	agegrp2	agegrp2_with_NA	binary_income	binary_income_with_NA	both_pos	one_pos	qns	hhs	wt2	qs	individual
1	2	6	2	2	3	A	7	3	1	1366.50690010037	y	1	NA	Quantity Not Sufficient	0	0	0	45≤age<65	45≤age<65	Above 100,000	Above 100,000	NA	NA	1	1	1.06147859922179	0	301
2	1	5	2	NA	1	W	7	5	2	1340.26516678911	y	2	NA	NA	1	NA	NA	25≤age<45	25≤age<45	Above 100,000	Above 100,000	0	0	0	2	1.06147859922179	1	502
3	2	5	2	2	1	W	7	5	1	1416.10285075982	y	2	NA	NA	0	0	0	25≤age<45	25≤age<45	Above 100,000	Above 100,000	0	0	0	2	1.06147859922179	1	501
4	1	5	2	NA	1	W	7	11	2	1340.26516678911	y	3	NA	NA	1	NA	NA	25≤age<45	25≤age<45	Above 100,000	Above 100,000	0	0	0	2	1.06147859922179	1	1102
5	2	5	2	2	3	A	7	11	1	1377.93865507987	y	3	NA	NA	1	1	0	25≤age<45	25≤age<45	Above 100,000	Above 100,000	0	0	0	2	1.06147859922179	1	1101
6	1	2	2	NA	1	W	7	13	4	1747.28268592443	y	4	NA	NA	0	0	0	0≤age<16	0≤age<16	Above 100,000	Above 100,000	0	0	0	3	1.06147859922179	1	1304
7	1	6	2	NA	1	W	7	13	2	1625.93266173577	y	4	NA	NA	0	0	0	45≤age<65	45≤age<65	Above 100,000	Above 100,000	0	0	0	3	1.06147859922179	1	1302
8	2	6	2	NA	1	W	7	13	1	1404.3544752019	y	4	NA	NA	0	0	0	45≤age<65	45≤age<65	Above 100,000	Above 100,000	0	0	0	3	1.06147859922179	1	1301
9	2	3	2	NA	1	W	7	13	3	2157.16649113049	y	4	NA	NA	1	NA	NA	16≤age<25	16≤age<25	Above 100,000	Above 100,000	0	0	0	3	1.06147859922179	1	1303
10	2	5	2	2	1	W	4	14	1	775.212358812767	y	3	NA	NA	0	0	0	25≤age<45	25≤age<45	At or below 100,000	At or below 100,000	0	0	0	3	1.06147859922179	1	1401
11	2	1	2	2	1	W	4	14	3	1650.63841299611	y	3	NA	Quantity Not Sufficient	NA	NA	NA	0≤age<16	0≤age<16	At or below 100,000	At or below 100,000	NA	NA	1	3	1.06147859922179	0	1403
12	1	5	2	NA	1	W	4	14	2	1006.47224455258	y	3	NA	NA	NA	NA	NA	25≤age<45	25≤age<45	At or below 100,000	At or below 100,000	0	0	0	3	1.06147859922179	1	1402
13	2	5	2	2	2	B	2	17	1	1381.07516467542	y	4	NA	NA	1	1	0	25≤age<45	25≤age<45	At or below 100,000	At or below 100,000	0	0	0	3	1.06147859922179	1	1701
14	2	1	2	2	2	B	2	17	2	2940.68546783679	y	4	NA	Quantity Not Sufficient	NA	NA	NA	0≤age<16	0≤age<16	At or below 100,000	At or below 100,000	NA	NA	1	3	1.06147859922179	0	1702
15	2	1	2	2	4	P	2	17	3	6249.46210571323	y	4	NA	NA	NA	NA	NA	0≤age<16	0≤age<16	At or below 100,000	At or below 100,000	0	0	0	3	1.06147859922179	1	1703
16	1	5	2	NA	1	W	7	19	2	1340.26516678911	y	2	NA	NA	0	0	0	25≤age<45	25≤age<45	Above 100,000	Above 100,000	0	0	0	2	1.06147859922179	1	1902
17	2	5	2	2	1	W	7	19	1	1416.10285075982	y	2	NA	NA	0	0	0	25≤age<45	25≤age<45	Above 100,000	Above 100,000	0	0	0	2	1.06147859922179	1	1901
18	1	7	2	2	1	W	2	21	1	1235.9234683068	y	1	NA	NA	0	0	0	65≤age<100	65≤age<100	At or below 100,000	At or below 100,000	0	0	0	1	1.06147859922179	1	2101
19	1	5	2	NA	1	W	7	23	2	1340.26516678911	y	4	NA	NA	0	0	0	25≤age<45	25≤age<45	Above 100,000	Above 100,000	0	0	0	2	1.06147859922179	1	2302
20	2	5	2	2	1	W	7	23	1	1416.10285075982	y	4	NA	NA	0	0	0	25≤age<45	25≤age<45	Above 100,000	Above 100,000	0	0	0	2	1.06147859922179	1	2301
21	2	6	2	2	1	W	5	24	1	868.118596558146	y	3	NA	NA	0	0	0	45≤age<65	45≤age<65	At or below 100,000	At or below 100,000	0	0	0	3	1.06147859922179	1	2401
22	2	2	2	NA	1	W	5	24	3	1109.20571615633	y	3	NA	NA	NA	NA	NA	0≤age<16	0≤age<16	At or below 100,000	At or below 100,000	0	0	0	3	1.06147859922179	1	2403
23	1	7	2	NA	1	W	5	24	2	1348.46646302067	y	3	NA	NA	NA	NA	NA	65≤age<100	65≤age<100	At or below 100,000	At or below 100,000	0	0	0	3	1.06147859922179	1	2402
24	2	6	2	2	1	W	6	25	1	829.511576221412	y	2	NA	NA	0	0	0	45≤age<65	45≤age<65	Above 100,000	Above 100,000	0	0	0	1	1.06147859922179	1	2501
25	2	7	2	2	1	W	4	26	1	1015.08357676842	y	2	NA	NA	0	0	0	65≤age<100	65≤age<100	At or below 100,000	At or below 100,000	0	0	0	2	1.06147859922179	1	2601
26	1	7	2	NA	1	W	4	26	2	1240.17072517569	y	2	NA	NA	0	0	0	65≤age<100	65≤age<100	At or below 100,000	At or below 100,000	0	0	0	2	1.06147859922179	1	2602
27	2	4	2	2	1	W	5	28	1	1204.12087302007	y	1	NA	NA	1	0	0	25≤age<45	25≤age<45	At or below 100,000	At or below 100,000	0	0	0	1	1.06147859922179	1	2801
28	2	7	2	NA	1	W	7	31	1	1854.28254655629	y	1	NA	NA	NA	NA	NA	65≤age<100	65≤age<100	Above 100,000	NA	0	0	0	1	1.06147859922179	1	3101
29	2	7	2	NA	3	A	3	33	2	1090.3143833885	y	2	NA	NA	0	0	0	65≤age<100	65≤age<100	At or below 100,000	At or below 100,000	0	0	0	2	1.06147859922179	1	3302
30	2	6	2	2	3	A	3	33	1	825.757588309457	y	2	NA	NA	0	0	0	45≤age<65	45≤age<65	At or below 100,000	At or below 100,000	0	0	0	2	1.06147859922179	1	3301
31	1	5	2	2	1	W	7	35	1	1340.26516678911	y	3	NA	NA	1	1	0	25≤age<45	25≤age<45	Above 100,000	Above 100,000	0	0	0	1	1.06147859922179	1	3501
32	1	6	2	2	1	W	2	36	1	1216.81269234166	y	1	NA	NA	0	0	0	45≤age<65	45≤age<65	At or below 100,000	At or below 100,000	0	0	0	1	1.06147859922179	1	3601
33	2	5	2	2	3	A	7	37	1	1377.93865507987	y	1	NA	NA	1	1	0	25≤age<45	25≤age<45	Above 100,000	Above 100,000	0	0	0	1	1.06147859922179	1	3701
34	1	7	2	NA	1	W	7	41	2	1651.46891314768	y	2	NA	NA	0	0	0	65≤age<100	65≤age<100	Above 100,000	Above 100,000	0	0	0	2	1.06147859922179	1	4102
35	2	7	2	2	1	W	7	41	1	1854.28254655629	y	2	NA	NA	0	0	0	65≤age<100	65≤age<100	Above 100,000	Above 100,000	0	0	0	2	1.06147859922179	1	4101
36	2	7	2	2	1	W	5	42	1	1146.2470411591	y	1	NA	NA	0	0	0	65≤age<100	65≤age<100	At or below 100,000	At or below 100,000	0	0	0	1	1.06147859922179	1	4201
37	1	5	2	2	1	W	6	43	1	1122.80099412524	y	3	NA	NA	1	1	0	25≤age<45	25≤age<45	Above 100,000	Above 100,000	0	0	0	3	1.06147859922179	1	4301
38	2	5	2	NA	1	W	6	43	2	836.451001914272	y	3	NA	NA	1	NA	NA	25≤age<45	25≤age<45	Above 100,000	Above 100,000	0	0	0	3	1.06147859922179	1	4302
39	2	1	2	2	1	W	6	43	3	1781.0321760908	y	3	NA	NA	NA	NA	NA	0≤age<16	0≤age<16	Above 100,000	Above 100,000	0	0	0	3	1.06147859922179	1	4303
40	1	7	2	2	1	W	7	44	1	1651.46891314768	y	2	NA	NA	0	0	0	65≤age<100	65≤age<100	Above 100,000	Above 100,000	0	0	0	2	1.06147859922179	1	4401
41	2	6	2	NA	1	W	7	44	2	1404.3544752019	y	2	NA	NA	0	0	0	45≤age<65	45≤age<65	Above 100,000	Above 100,000	0	0	0	2	1.06147859922179	1	4402
42	2	1	2	2	3	A	7	47	5	2934.00698398357	y	5	NA	NA	NA	NA	NA	0≤age<16	0≤age<16	Above 100,000	Above 100,000	0	0	0	3	1.06147859922179	1	4705
43	1	1	2	2	3	A	7	47	4	1884.96389738031	y	5	NA	NA	NA	NA	NA	0≤age<16	0≤age<16	Above 100,000	Above 100,000	0	0	0	3	1.06147859922179	1	4704
44	2	5	2	NA	1	W	7	47	2	1416.10285075982	y	5	NA	NA	0	0	0	25≤age<45	25≤age<45	Above 100,000	Above 100,000	0	0	0	3	1.06147859922179	1	4702
45	1	6	2	2	3	A	7	47	1	1648.50087678697	y	5	NA	NA	0	0	0	45≤age<65	45≤age<65	Above 100,000	Above 100,000	0	0	0	3	1.06147859922179	1	4701
46	2	7	2	2	1	W	2	48	1	1170.74761753155	y	1	NA	NA	1	1	0	65≤age<100	65≤age<100	At or below 100,000	At or below 100,000	0	0	0	1	1.06147859922179	1	4801
47	1	7	2	NA	1	W	5	49	2	1348.46646302067	y	2	NA	NA	0	0	0	65≤age<100	65≤age<100	At or below 100,000	At or below 100,000	0	0	0	2	1.06147859922179	1	4902
48	2	6	2	2	1	W	5	49	1	868.118596558146	y	2	NA	NA	0	0	0	45≤age<65	45≤age<65	At or below 100,000	At or below 100,000	0	0	0	2	1.06147859922179	1	4901
49	1	4	2	NA	3	A	7	50	2	1848.59026999378	y	2	NA	NA	0	0	0	25≤age<45	25≤age<45	Above 100,000	Above 100,000	0	0	0	2	1.06147859922179	1	5002
50	2	4	2	2	3	A	7	50	1	1895.40863202392	y	2	NA	NA	0	0	0	25≤age<45	25≤age<45	Above 100,000	Above 100,000	0	0	0	2	1.06147859922179	1	5001
51	2	4	2	2	1	W	2	51	1	1229.85847961948	y	1	NA	NA	1	1	0	25≤age<45	25≤age<45	At or below 100,000	At or below 100,000	0	0	0	1	1.06147859922179	1	5101
52	2	5	2	2	1	W	5	53	1	875.380996102762	y	1	NA	NA	0	0	0	25≤age<45	25≤age<45	At or below 100,000	At or below 100,000	0	0	0	1	1.06147859922179	1	5301
53	2	5	2	2	1	W	7	55	1	1416.10285075982	y	6	NA	NA	0	0	0	25≤age<45	25≤age<45	Above 100,000	Above 100,000	0	0	0	1	1.06147859922179	1	5501
54	1	4	2	2	1	W	7	60	1	1823.28280225613	y	3	NA	NA	0	0	0	25≤age<45	25≤age<45	Above 100,000	Above 100,000	0	0	0	3	1.06147859922179	1	6001
55	2	4	2	NA	1	W	7	60	2	1947.90497912861	y	3	NA	NA	0	0	0	25≤age<45	25≤age<45	Above 100,000	Above 100,000	0	0	0	3	1.06147859922179	1	6002
56	1	1	2	2	1	W	7	60	3	1859.15846943129	y	3	NA	NA	NA	NA	NA	0≤age<16	0≤age<16	Above 100,000	Above 100,000	0	0	0	3	1.06147859922179	1	6003
57	2	6	1	1	1	W	3	61	1	881.685616222718	y	4	NA	NA	0	0	0	45≤age<65	45≤age<65	At or below 100,000	At or below 100,000	0	0	0	2	1.06147859922179	1	6101
58	1	6	2	NA	1	W	3	61	2	1232.60047409405	y	4	NA	NA	0	0	0	45≤age<65	45≤age<65	At or below 100,000	At or below 100,000	0	0	0	2	1.06147859922179	1	6102
59	2	7	2	2	1	W	5	63	1	1146.2470411591	y	2	NA	NA	0	0	0	65≤age<100	65≤age<100	At or below 100,000	At or below 100,000	0	0	0	2	1.06147859922179	1	6301
60	1	7	2	NA	1	W	5	63	2	1348.46646302067	y	2	NA	NA	0	0	0	65≤age<100	65≤age<100	At or below 100,000	At or below 100,000	0	0	0	2	1.06147859922179	1	6302
61	2	6	2	NA	3	A	6	69	2	807.156108116313	y	2	NA	NA	0	0	0	45≤age<65	45≤age<65	Above 100,000	Above 100,000	0	0	0	2	1.06147859922179	1	6902
62	1	5	2	2	1	W	6	69	1	1122.80099412524	y	2	NA	NA	0	0	0	25≤age<45	25≤age<45	Above 100,000	Above 100,000	0	0	0	2	1.06147859922179	1	6901
63	2	5	2	2	1	W	7	74	1	1416.10285075982	y	3	NA	NA	1	1	0	25≤age<45	25≤age<45	Above 100,000	Above 100,000	0	0	0	3	1.06147859922179	1	7401
64	1	5	2	2	1	W	7	74	3	1340.26516678911	y	3	NA	NA	NA	NA	NA	25≤age<45	25≤age<45	Above 100,000	Above 100,000	0	0	0	3	1.06147859922179	1	7403
65	1	1	2	NA	1	W	7	74	2	1859.15846943129	y	3	NA	NA	1	NA	NA	0≤age<16	0≤age<16	Above 100,000	Above 100,000	0	0	0	3	1.06147859922179	1	7402
66	2	2	2	NA	2	B	2	75	4	1749.97683742233	y	4	NA	NA	1	NA	NA	0≤age<16	0≤age<16	At or below 100,000	NA	0	0	0	3	1.06147859922179	1	7504
67	1	5	2	NA	2	B	7	75	2	1482.30325400979	y	4	NA	NA	0	0	0	25≤age<45	25≤age<45	Above 100,000	NA	0	0	0	3	1.06147859922179	1	7502
68	1	3	2	NA	2	B	6	75	3	2051.15203567016	y	4	NA	NA	1	NA	NA	16≤age<25	16≤age<25	Above 100,000	NA	0	0	0	3	1.06147859922179	1	7503
69	2	5	2	2	2	B	7	75	1	2187.40874206475	y	4	NA	NA	1	1	0	25≤age<45	25≤age<45	Above 100,000	NA	0	0	0	3	1.06147859922179	1	7501
70	1	7	2	NA	1	W	6	76	2	1383.51050478425	y	2	NA	NA	0	0	0	65≤age<100	65≤age<100	Above 100,000	Above 100,000	0	0	0	2	1.06147859922179	1	7602
71	2	6	2	2	1	W	6	76	1	829.511576221412	y	2	NA	NA	0	0	0	45≤age<65	45≤age<65	Above 100,000	Above 100,000	0	0	0	2	1.06147859922179	1	7601
72	1	6	2	NA	1	W	6	79	2	1362.11762732836	y	5	NA	NA	0	0	0	45≤age<65	45≤age<65	Above 100,000	Above 100,000	0	0	0	3	1.06147859922179	1	7902
73	1	2	2	NA	3	U	6	79	4	1484.09553550746	y	5	NA	NA	NA	NA	NA	0≤age<16	0≤age<16	Above 100,000	Above 100,000	0	0	0	3	1.06147859922179	1	7904
74	2	6	2	2	2	B	6	79	1	1281.31997792184	y	5	NA	NA	1	1	0	45≤age<65	45≤age<65	Above 100,000	Above 100,000	0	0	0	3	1.06147859922179	1	7901
75	2	2	2	NA	1	U	6	79	3	1059.8770555205	y	5	NA	NA	NA	NA	NA	16≤age<25	16≤age<25	Above 100,000	Above 100,000	0	0	0	3	1.06147859922179	1	7903
76	1	1	2	2	1	W	4	81	4	1396.13521568295	y	5	NA	NA	1	NA	NA	0≤age<16	0≤age<16	At or below 100,000	At or below 100,000	0	0	0	3	1.06147859922179	1	8104
77	2	1	2	2	1	W	4	81	3	1650.63841299611	y	5	NA	NA	NA	NA	NA	0≤age<16	0≤age<16	At or below 100,000	At or below 100,000	0	0	0	3	1.06147859922179	1	8103
78	2	5	2	2	1	W	4	81	1	775.212358812767	y	5	NA	NA	0	0	0	25≤age<45	25≤age<45	At or below 100,000	At or below 100,000	0	0	0	3	1.06147859922179	1	8101
79	1	1	2	2	1	W	4	81	5	1396.13521568295	y	5	NA	NA	1	NA	NA	0≤age<16	0≤age<16	At or below 100,000	At or below 100,000	0	0	0	3	1.06147859922179	1	8105
80	1	5	2	NA	1	W	4	81	2	1006.47224455258	y	5	NA	NA	1	NA	NA	25≤age<45	25≤age<45	At or below 100,000	At or below 100,000	0	0	0	3	1.06147859922179	1	8102
81	2	6	2	2	1	W	5	82	1	868.118596558146	y	1	NA	NA	0	0	0	45≤age<65	45≤age<65	At or below 100,000	At or below 100,000	0	0	0	1	1.06147859922179	1	8201
82	1	6	2	NA	1	W	4	84	2	1220.99427493817	y	2	NA	NA	0	0	0	45≤age<65	45≤age<65	At or below 100,000	At or below 100,000	0	0	0	2	1.06147859922179	1	8402
83	2	6	2	2	1	W	4	84	1	768.780985608771	y	2	NA	NA	0	0	0	45≤age<65	45≤age<65	At or below 100,000	At or below 100,000	0	0	0	2	1.06147859922179	1	8401
84	2	7	2	2	1	W	3	85	1	1120.51236885535	y	1	NA	NA	0	0	0	65≤age<100	65≤age<100	At or below 100,000	At or below 100,000	0	0	0	1	1.06147859922179	1	8501
85	2	6	2	2	1	W	6	86	1	829.511576221412	y	2	COVID-19 IgG/COVID-19 Total Ab	NA	0	0	0	45≤age<65	45≤age<65	Above 100,000	NA	1	1	0	1	1.06147859922179	1	8601
86	2	7	2	NA	1	W	7	88	2	1854.28254655629	y	2	NA	Quantity Not Sufficient	0	0	0	65≤age<100	65≤age<100	Above 100,000	Above 100,000	NA	NA	1	2	1.06147859922179	0	8802
87	1	6	2	2	1	W	7	88	1	1625.93266173577	y	2	NA	NA	0	0	0	45≤age<65	45≤age<65	Above 100,000	Above 100,000	0	0	0	2	1.06147859922179	1	8801
88	2	6	2	2	1	W	7	89	1	1404.3544752019	y	2	NA	NA	1	1	0	45≤age<65	45≤age<65	Above 100,000	Above 100,000	0	0	0	2	1.06147859922179	1	8901
89	1	6	2	NA	1	W	7	89	2	1625.93266173577	y	2	NA	NA	0	0	0	45≤age<65	45≤age<65	Above 100,000	Above 100,000	0	0	0	2	1.06147859922179	1	8902
90	2	7	2	2	1	W	7	93	1	1854.28254655629	y	2	NA	NA	0	0	0	65≤age<100	65≤age<100	Above 100,000	Above 100,000	0	0	0	2	1.06147859922179	1	9301
91	1	7	2	NA	1	U	7	93	2	1651.46891314768	y	2	NA	NA	NA	NA	NA	65≤age<100	65≤age<100	Above 100,000	Above 100,000	0	0	0	2	1.06147859922179	1	9302
92	2	6	2	2	2	B	2	97	1	1369.61738835669	y	2	COVID-19 IgG/COVID-19 Total Ab	NA	1	1	0	45≤age<65	45≤age<65	At or below 100,000	At or below 100,000	1	1	0	2	1.06147859922179	1	9701
93	1	7	2	NA	1	U	2	97	2	1235.9234683068	y	2	NA	NA	NA	NA	NA	65≤age<100	65≤age<100	At or below 100,000	At or below 100,000	0	0	0	2	1.06147859922179	1	9702
94	2	4	2	NA	1	W	6	102	2	1150.57114004939	y	2	NA	NA	1	NA	NA	25≤age<45	25≤age<45	Above 100,000	Above 100,000	0	0	0	2	1.06147859922179	1	10202
95	2	4	2	2	1	W	6	102	1	1150.57114004939	y	2	NA	NA	0	0	0	25≤age<45	25≤age<45	Above 100,000	Above 100,000	0	0	0	2	1.06147859922179	1	10201
96	2	1	2	2	1	W	7	104	3	3015.26895907245	y	4	NA	NA	NA	NA	NA	0≤age<16	0≤age<16	Above 100,000	Above 100,000	0	0	0	3	1.06147859922179	1	10403
97	2	5	2	2	1	W	7	104	1	1416.10285075982	y	4	NA	NA	0	0	0	25≤age<45	25≤age<45	Above 100,000	Above 100,000	0	0	0	3	1.06147859922179	1	10401
98	1	5	2	NA	1	W	7	104	2	1340.26516678911	y	4	NA	Quantity Not Sufficient	0	0	0	25≤age<45	25≤age<45	Above 100,000	Above 100,000	NA	NA	1	3	1.06147859922179	0	10402
99	2	1	2	2	1	W	7	104	4	3015.26895907245	y	4	NA	NA	NA	NA	NA	0≤age<16	0≤age<16	Above 100,000	Above 100,000	0	0	0	3	1.06147859922179	1	10404
100	1	7	2	2	1	W	5	106	1	1348.46646302067	y	1	NA	NA	0	0	0	65≤age<100	65≤age<100	At or below 100,000	At or below 100,000	0	0	0	1	1.06147859922179	1	10601
101	1	6	2	NA	1	W	7	107	2	1625.93266173577	y	4	NA	Quantity Not Sufficient	0	0	0	45≤age<65	45≤age<65	Above 100,000	Above 100,000	NA	NA	1	3	1.06147859922179	0	10702
102	2	6	2	2	4	P	7	107	1	4610.05336344286	y	4	NA	NA	0	0	0	45≤age<65	45≤age<65	Above 100,000	Above 100,000	0	0	0	3	1.06147859922179	1	10701
103	2	1	2	2	3	A	7	107	4	2934.00698398357	y	4	NA	Quantity Not Sufficient	NA	NA	NA	0≤age<16	0≤age<16	Above 100,000	Above 100,000	NA	NA	1	3	1.06147859922179	0	10704
104	2	2	2	NA	3	A	7	107	3	1746.00252864975	y	4	NA	NA	0	0	0	0≤age<16	0≤age<16	Above 100,000	Above 100,000	0	0	0	3	1.06147859922179	1	10703
105	1	5	2	NA	1	W	7	108	2	1340.26516678911	y	2	NA	NA	1	NA	NA	25≤age<45	25≤age<45	Above 100,000	Above 100,000	0	0	0	2	1.06147859922179	1	10802
106	1	5	2	2	1	W	7	108	1	1340.26516678911	y	2	NA	NA	0	0	0	25≤age<45	25≤age<45	Above 100,000	Above 100,000	0	0	0	2	1.06147859922179	1	10801
107	2	6	2	2	1	W	4	109	1	768.780985608771	y	1	NA	NA	0	0	0	45≤age<65	45≤age<65	At or below 100,000	At or below 100,000	0	0	0	1	1.06147859922179	1	10901
108	2	4	2	NA	1	W	4	113	3	1066.33498605217	y	4	NA	NA	0	0	0	25≤age<45	25≤age<45	At or below 100,000	At or below 100,000	0	0	0	3	1.06147859922179	1	11303
109	1	1	1	1	1	W	4	113	4	2226.35386201949	y	4	NA	NA	NA	NA	NA	0≤age<16	0≤age<16	At or below 100,000	At or below 100,000	0	0	0	3	1.06147859922179	1	11304
110	2	6	1	1	1	W	4	113	1	798.727987103698	y	4	NA	NA	0	0	0	45≤age<65	45≤age<65	At or below 100,000	At or below 100,000	0	0	0	3	1.06147859922179	1	11301
111	1	4	2	NA	4	R	4	113	2	5872.64518945417	y	4	NA	NA	0	0	0	25≤age<45	25≤age<45	At or below 100,000	At or below 100,000	0	0	0	3	1.06147859922179	1	11302
112	1	7	2	2	1	W	3	119	1	1251.9592066773	y	2	NA	NA	0	0	0	65≤age<100	65≤age<100	At or below 100,000	At or below 100,000	0	0	0	2	1.06147859922179	1	11901
113	2	7	2	NA	4	N	3	119	2	3678.28913998247	y	2	NA	NA	0	0	0	65≤age<100	65≤age<100	At or below 100,000	At or below 100,000	0	0	0	2	1.06147859922179	1	11902
114	1	7	2	2	1	W	3	120	1	1251.9592066773	y	1	NA	NA	0	0	0	65≤age<100	65≤age<100	At or below 100,000	At or below 100,000	0	0	0	1	1.06147859922179	1	12001
115	2	5	2	2	1	U	5	123	1	875.380996102762	y	1	NA	NA	0	0	0	25≤age<45	25≤age<45	At or below 100,000	At or below 100,000	0	0	0	1	1.06147859922179	1	12301
116	1	5	2	NA	3	A	7	125	2	1358.86826962452	y	4	NA	NA	0	0	0	25≤age<45	25≤age<45	Above 100,000	Above 100,000	0	0	0	2	1.06147859922179	1	12502
117	2	5	2	NA	3	A	7	125	1	1377.93865507987	y	4	NA	NA	1	1	0	25≤age<45	25≤age<45	Above 100,000	Above 100,000	0	0	0	2	1.06147859922179	1	12501
118	2	7	2	2	1	W	6	127	1	1095.2710765796	y	2	NA	NA	1	1	0	65≤age<100	65≤age<100	Above 100,000	Above 100,000	0	0	0	2	1.06147859922179	1	12701
119	1	7	2	NA	1	W	6	127	2	1383.51050478425	y	2	NA	NA	0	0	0	65≤age<100	65≤age<100	Above 100,000	Above 100,000	0	0	0	2	1.06147859922179	1	12702
120	2	7	2	2	1	W	4	128	1	1015.08357676842	y	2	NA	NA	0	0	0	65≤age<100	65≤age<100	At or below 100,000	At or below 100,000	0	0	0	2	1.06147859922179	1	12801
121	1	7	2	NA	1	W	4	128	2	1240.17072517569	y	2	NA	NA	0	0	0	65≤age<100	65≤age<100	At or below 100,000	At or below 100,000	0	0	0	2	1.06147859922179	1	12802
122	1	6	2	2	2	U	7	129	1	1798.24510478453	y	2	NA	Quantity Not Sufficient	0	0	0	45≤age<65	45≤age<65	Above 100,000	NA	NA	NA	1	2	1.06147859922179	0	12901
123	2	6	2	NA	1	W	4	129	2	768.780985608771	y	2	NA	NA	1	NA	NA	45≤age<65	45≤age<65	At or below 100,000	NA	0	0	0	2	1.06147859922179	1	12902
124	1	5	2	2	2	B	7	132	1	1482.30325400979	y	4	NA	NA	1	1	0	25≤age<45	25≤age<45	Above 100,000	Above 100,000	0	0	0	3	1.06147859922179	1	13201
125	2	5	2	NA	1	W	7	132	2	1416.10285075982	y	4	NA	NA	1	NA	NA	25≤age<45	25≤age<45	Above 100,000	Above 100,000	0	0	0	3	1.06147859922179	1	13202
126	2	1	2	2	2	R	7	132	3	4657.58943795121	y	4	NA	NA	NA	NA	NA	0≤age<16	0≤age<16	Above 100,000	Above 100,000	0	0	0	3	1.06147859922179	1	13203
127	1	5	2	2	1	W	7	136	1	1340.26516678911	y	3	NA	Quantity Not Sufficient	0	0	0	25≤age<45	25≤age<45	Above 100,000	Above 100,000	NA	NA	1	2	1.06147859922179	0	13601
128	2	5	2	NA	3	A	7	136	2	1377.93865507987	y	3	NA	NA	1	NA	NA	25≤age<45	25≤age<45	Above 100,000	Above 100,000	0	0	0	2	1.06147859922179	1	13602
129	2	4	2	2	1	W	7	137	1	1947.90497912861	y	2	NA	NA	0	0	0	25≤age<45	25≤age<45	Above 100,000	NA	0	0	0	2	1.06147859922179	1	13701
130	1	4	2	NA	1	W	4	137	2	1369.19438027117	y	2	NA	NA	0	0	0	25≤age<45	25≤age<45	At or below 100,000	NA	0	0	0	2	1.06147859922179	1	13702
131	2	6	2	NA	1	W	7	138	2	1404.3544752019	y	2	NA	NA	0	0	0	45≤age<65	45≤age<65	Above 100,000	Above 100,000	0	0	0	2	1.06147859922179	1	13802
132	1	7	2	2	2	B	7	138	1	1826.48762686228	y	2	NA	NA	0	0	0	65≤age<100	65≤age<100	Above 100,000	Above 100,000	0	0	0	2	1.06147859922179	1	13801
133	2	6	2	2	4	P	6	141	1	2723.02520446238	y	2	NA	NA	0	0	0	45≤age<65	45≤age<65	Above 100,000	Above 100,000	0	0	0	1	1.06147859922179	1	14101
134	1	5	2	2	1	W	7	143	1	1340.26516678911	y	1	NA	NA	0	0	0	25≤age<45	25≤age<45	Above 100,000	Above 100,000	0	0	0	1	1.06147859922179	1	14301
135	1	5	2	2	1	W	5	144	1	1094.36067163094	y	3	NA	NA	0	0	0	25≤age<45	25≤age<45	At or below 100,000	At or below 100,000	0	0	0	1	1.06147859922179	1	14401
136	1	7	2	NA	1	W	7	149	2	1651.46891314768	y	2	NA	NA	0	0	0	65≤age<100	65≤age<100	Above 100,000	Above 100,000	0	0	0	2	1.06147859922179	1	14902
137	2	7	2	2	1	W	7	149	1	1854.28254655629	y	2	NA	NA	0	0	0	65≤age<100	65≤age<100	Above 100,000	Above 100,000	0	0	0	2	1.06147859922179	1	14901
138	2	1	1	1	1	R	7	150	5	3132.72538127239	y	5	NA	NA	NA	NA	NA	0≤age<16	0≤age<16	Above 100,000	Above 100,000	0	0	0	3	1.06147859922179	1	15005
139	1	1	1	1	1	R	7	150	4	2964.7161621805	y	5	NA	NA	NA	NA	NA	0≤age<16	0≤age<16	Above 100,000	Above 100,000	0	0	0	3	1.06147859922179	1	15004
140	2	1	1	1	1	R	7	150	3	3132.72538127239	y	5	NA	NA	NA	NA	NA	0≤age<16	0≤age<16	Above 100,000	Above 100,000	0	0	0	3	1.06147859922179	1	15003
141	2	5	1	1	1	R	7	150	1	1471.26554986729	y	5	NA	NA	0	0	0	25≤age<45	25≤age<45	Above 100,000	Above 100,000	0	0	0	3	1.06147859922179	1	15001
142	1	5	2	NA	1	R	7	150	2	1340.26516678911	y	5	NA	NA	0	0	0	25≤age<45	25≤age<45	Above 100,000	Above 100,000	0	0	0	3	1.06147859922179	1	15002
143	1	4	2	2	1	W	5	154	1	1488.756882961	y	2	NA	NA	0	0	0	25≤age<45	25≤age<45	At or below 100,000	At or below 100,000	0	0	0	2	1.06147859922179	1	15401
144	2	4	2	NA	1	W	5	154	2	1204.12087302007	y	2	NA	NA	0	0	0	25≤age<45	25≤age<45	At or below 100,000	At or below 100,000	0	0	0	2	1.06147859922179	1	15402
145	1	7	2	2	1	W	7	157	1	1651.46891314768	y	3	NA	NA	0	0	0	65≤age<100	65≤age<100	Above 100,000	Above 100,000	0	0	0	2	1.06147859922179	1	15701
146	2	6	2	NA	1	W	7	157	2	1404.3544752019	y	3	NA	NA	NA	NA	NA	45≤age<65	45≤age<65	Above 100,000	Above 100,000	0	0	0	2	1.06147859922179	1	15702
147	1	1	2	2	1	W	7	158	3	1859.15846943129	y	3	NA	NA	NA	NA	NA	0≤age<16	0≤age<16	Above 100,000	Above 100,000	0	0	0	3	1.06147859922179	1	15803
148	2	5	2	2	3	A	7	158	1	1377.93865507987	y	3	NA	NA	0	0	0	25≤age<45	25≤age<45	Above 100,000	Above 100,000	0	0	0	3	1.06147859922179	1	15801
149	2	5	2	NA	1	W	7	158	2	1416.10285075982	y	3	NA	NA	0	0	0	25≤age<45	25≤age<45	Above 100,000	Above 100,000	0	0	0	3	1.06147859922179	1	15802
150	2	4	2	NA	3	R	5	161	2	1171.66962514948	y	2	NA	NA	0	0	0	25≤age<45	25≤age<45	At or below 100,000	At or below 100,000	0	0	0	2	1.06147859922179	1	16102
151	2	4	2	2	1	W	5	161	1	1204.12087302007	y	2	NA	NA	0	0	0	25≤age<45	25≤age<45	At or below 100,000	At or below 100,000	0	0	0	2	1.06147859922179	1	16101
152	1	5	2	NA	1	W	6	162	2	1122.80099412524	y	2	NA	NA	1	NA	NA	25≤age<45	25≤age<45	Above 100,000	Above 100,000	0	0	0	2	1.06147859922179	1	16202
153	2	5	2	2	1	W	6	162	1	836.451001914272	y	2	NA	NA	0	0	0	25≤age<45	25≤age<45	Above 100,000	Above 100,000	0	0	0	2	1.06147859922179	1	16201
154	2	6	2	NA	1	U	5	163	2	868.118596558146	y	4	NA	NA	NA	NA	NA	45≤age<65	45≤age<65	At or below 100,000	At or below 100,000	0	0	0	2	1.06147859922179	1	16302
155	1	7	1	1	1	W	5	163	1	2150.33865203468	y	4	NA	NA	0	0	0	65≤age<100	65≤age<100	At or below 100,000	At or below 100,000	0	0	0	2	1.06147859922179	1	16301
156	1	1	2	NA	1	W	5	164	4	1518.05027966926	y	4	NA	NA	0	0	0	0≤age<16	0≤age<16	At or below 100,000	At or below 100,000	0	0	0	3	1.06147859922179	1	16404
157	2	2	2	NA	1	W	5	164	2	1109.20571615633	y	4	NA	NA	NA	NA	NA	0≤age<16	0≤age<16	At or below 100,000	At or below 100,000	0	0	0	3	1.06147859922179	1	16402
158	2	5	2	2	1	W	5	164	1	875.380996102762	y	4	NA	NA	1	1	0	25≤age<45	25≤age<45	At or below 100,000	At or below 100,000	0	0	0	3	1.06147859922179	1	16401
159	2	1	2	2	1	W	5	164	3	1863.92474493948	y	4	NA	NA	NA	NA	NA	0≤age<16	0≤age<16	At or below 100,000	At or below 100,000	0	0	0	3	1.06147859922179	1	16403
160	2	6	2	2	1	W	4	165	1	768.780985608771	y	2	NA	NA	0	0	0	45≤age<65	45≤age<65	At or below 100,000	At or below 100,000	0	0	0	2	1.06147859922179	1	16501
161	1	2	2	NA	1	W	4	165	2	1312.12208624604	y	2	NA	NA	0	0	0	16≤age<25	16≤age<25	At or below 100,000	At or below 100,000	0	0	0	2	1.06147859922179	1	16502
162	2	6	2	2	1	W	7	166	1	1404.3544752019	y	2	NA	NA	0	0	0	45≤age<65	45≤age<65	Above 100,000	Above 100,000	0	0	0	2	1.06147859922179	1	16601
163	1	6	2	NA	1	W	7	166	2	1625.93266173577	y	2	NA	NA	NA	NA	NA	45≤age<65	45≤age<65	Above 100,000	Above 100,000	0	0	0	2	1.06147859922179	1	16602
164	2	4	2	NA	1	W	7	167	2	1947.90497912861	y	3	NA	NA	0	0	0	25≤age<45	25≤age<45	Above 100,000	Above 100,000	0	0	0	2	1.06147859922179	1	16702
165	1	4	2	2	1	W	7	167	1	1823.28280225613	y	3	NA	NA	0	0	0	25≤age<45	25≤age<45	Above 100,000	Above 100,000	0	0	0	2	1.06147859922179	1	16701
166	2	6	2	NA	1	W	7	168	1	1404.3544752019	y	1	NA	NA	0	0	0	45≤age<65	45≤age<65	Above 100,000	Above 100,000	0	0	0	1	1.06147859922179	1	16801
167	2	3	2	NA	3	A	7	170	2	2099.03051319811	y	2	NA	NA	0	0	0	16≤age<25	16≤age<25	Above 100,000	Above 100,000	0	0	0	2	1.06147859922179	1	17002
168	1	4	2	2	1	W	7	170	1	1823.28280225613	y	2	NA	NA	0	0	0	25≤age<45	25≤age<45	Above 100,000	Above 100,000	0	0	0	2	1.06147859922179	1	17001
169	2	3	2	2	3	A	7	171	1	2099.03051319811	y	1	NA	NA	0	0	0	16≤age<25	16≤age<25	Above 100,000	Above 100,000	0	0	0	1	1.06147859922179	1	17101
170	2	5	1	1	2	B	6	173	1	1342.36902089987	y	6	NA	NA	0	0	0	25≤age<45	25≤age<45	Above 100,000	Above 100,000	0	0	0	3	1.06147859922179	1	17301
171	2	1	2	2	2	B	6	173	5	2751.10338898708	y	6	NA	NA	NA	NA	NA	0≤age<16	0≤age<16	Above 100,000	Above 100,000	0	0	0	3	1.06147859922179	1	17305
172	2	1	2	2	2	B	6	173	6	2751.10338898708	y	6	NA	NA	NA	NA	NA	0≤age<16	0≤age<16	Above 100,000	Above 100,000	0	0	0	3	1.06147859922179	1	17306
173	2	1	2	2	2	B	6	173	4	2751.10338898708	y	6	NA	NA	NA	NA	NA	0≤age<16	0≤age<16	Above 100,000	Above 100,000	0	0	0	3	1.06147859922179	1	17304
174	2	3	2	NA	2	B	6	173	3	1968.1786682751	y	6	NA	NA	NA	NA	NA	16≤age<25	16≤age<25	Above 100,000	Above 100,000	0	0	0	3	1.06147859922179	1	17303
175	1	6	2	NA	2	B	6	173	2	1506.47158589523	y	6	NA	NA	NA	NA	NA	45≤age<65	45≤age<65	Above 100,000	Above 100,000	0	0	0	3	1.06147859922179	1	17302
176	1	5	2	NA	1	W	7	176	1	1340.26516678911	y	2	NA	Quantity Not Sufficient	0	0	0	25≤age<45	25≤age<45	Above 100,000	Above 100,000	NA	NA	1	2	1.06147859922179	0	17601
177	2	5	2	NA	1	W	7	176	2	1416.10285075982	y	2	NA	Quantity Not Sufficient	0	0	0	25≤age<45	25≤age<45	Above 100,000	Above 100,000	NA	NA	1	2	1.06147859922179	0	17602
178	2	6	2	2	1	W	3	177	1	848.62825389988	y	1	NA	NA	0	0	0	45≤age<65	45≤age<65	At or below 100,000	At or below 100,000	0	0	0	1	1.06147859922179	1	17701
179	1	7	2	NA	1	W	6	180	2	1383.51050478425	y	2	NA	NA	0	0	0	65≤age<100	65≤age<100	Above 100,000	Above 100,000	0	0	0	2	1.06147859922179	1	18002
180	2	7	2	2	1	W	6	180	1	1095.2710765796	y	2	NA	NA	0	0	0	65≤age<100	65≤age<100	Above 100,000	Above 100,000	0	0	0	2	1.06147859922179	1	18001
181	1	6	2	2	1	W	5	184	1	1327.61546283163	y	1	NA	NA	0	0	0	45≤age<65	45≤age<65	At or below 100,000	At or below 100,000	0	0	0	1	1.06147859922179	1	18401
182	1	5	1	1	2	B	7	185	1	2363.7621465156	y	3	NA	NA	0	0	0	25≤age<45	25≤age<45	Above 100,000	Above 100,000	0	0	0	1	1.06147859922179	1	18501
183	2	6	2	2	1	W	5	186	1	868.118596558146	y	1	NA	NA	0	0	0	45≤age<65	45≤age<65	At or below 100,000	At or below 100,000	0	0	0	1	1.06147859922179	1	18601
184	2	6	2	2	1	W	1	189	1	1785.31599952133	y	1	NA	NA	0	0	0	45≤age<65	45≤age<65	At or below 100,000	NA	0	0	0	1	1.06147859922179	1	18901
185	2	7	2	2	1	W	4	198	1	1015.08357676842	y	2	NA	NA	0	0	0	65≤age<100	65≤age<100	At or below 100,000	At or below 100,000	0	0	0	2	1.06147859922179	1	19801
186	1	7	2	NA	1	W	4	198	2	1240.17072517569	y	2	NA	NA	0	0	0	65≤age<100	65≤age<100	At or below 100,000	At or below 100,000	0	0	0	2	1.06147859922179	1	19802
187	1	1	2	NA	1	W	4	200	4	1396.13521568295	y	4	NA	NA	NA	NA	NA	0≤age<16	0≤age<16	At or below 100,000	At or below 100,000	0	0	0	3	1.06147859922179	1	20004
188	1	3	2	NA	1	W	4	200	3	1662.45743765076	y	4	NA	NA	NA	NA	NA	16≤age<25	16≤age<25	At or below 100,000	At or below 100,000	0	0	0	3	1.06147859922179	1	20003
189	2	5	2	2	1	W	4	200	1	775.212358812767	y	4	NA	NA	1	1	0	25≤age<45	25≤age<45	At or below 100,000	At or below 100,000	0	0	0	3	1.06147859922179	1	20001
190	1	1	2	2	1	R	7	206	4	1859.15846943129	y	4	NA	NA	NA	NA	NA	0≤age<16	0≤age<16	Above 100,000	Above 100,000	0	0	0	3	1.06147859922179	1	20604
191	1	6	2	NA	1	W	7	206	2	1625.93266173577	y	4	NA	NA	0	0	0	45≤age<65	45≤age<65	Above 100,000	Above 100,000	0	0	0	3	1.06147859922179	1	20602
192	2	6	2	2	1	R	7	206	1	1404.3544752019	y	4	NA	NA	1	1	0	45≤age<65	45≤age<65	Above 100,000	Above 100,000	0	0	0	3	1.06147859922179	1	20601
193	1	1	2	2	3	R	7	206	3	1884.96389738031	y	4	NA	NA	0	0	0	0≤age<16	0≤age<16	Above 100,000	Above 100,000	0	0	0	3	1.06147859922179	1	20603
194	1	4	2	2	1	W	7	207	1	1823.28280225613	y	2	NA	NA	0	0	0	25≤age<45	25≤age<45	Above 100,000	NA	0	0	0	2	1.06147859922179	1	20701
195	2	4	2	NA	1	W	4	207	2	1066.33498605217	y	2	NA	NA	0	0	0	25≤age<45	25≤age<45	At or below 100,000	NA	0	0	0	2	1.06147859922179	1	20702
196	1	6	2	NA	1	R	7	208	2	1625.93266173577	y	2	NA	NA	0	0	0	45≤age<65	45≤age<65	Above 100,000	Above 100,000	0	0	0	2	1.06147859922179	1	20802
197	2	6	2	2	1	W	7	208	1	1404.3544752019	y	2	NA	NA	1	1	0	45≤age<65	45≤age<65	Above 100,000	Above 100,000	0	0	0	2	1.06147859922179	1	20801
198	2	6	2	2	1	W	3	209	1	848.62825389988	y	2	NA	NA	0	0	0	45≤age<65	45≤age<65	At or below 100,000	At or below 100,000	0	0	0	2	1.06147859922179	1	20901
199	1	7	2	NA	1	W	3	209	2	1251.9592066773	y	2	NA	NA	0	0	0	65≤age<100	65≤age<100	At or below 100,000	At or below 100,000	0	0	0	2	1.06147859922179	1	20902
200	1	4	2	2	1	W	6	210	1	1527.44680207507	y	1	NA	NA	0	0	0	25≤age<45	25≤age<45	Above 100,000	Above 100,000	0	0	0	1	1.06147859922179	1	21001
201	2	6	2	2	1	W	4	212	1	768.780985608771	y	1	NA	NA	1	1	0	45≤age<65	45≤age<65	At or below 100,000	At or below 100,000	0	0	0	1	1.06147859922179	1	21201
202	2	6	2	2	4	P	4	214	1	2523.6658059192	y	3	NA	NA	0	0	0	45≤age<65	45≤age<65	At or below 100,000	At or below 100,000	0	0	0	2	1.06147859922179	1	21401
203	2	6	2	NA	4	P	4	214	2	2523.6658059192	y	3	NA	NA	0	0	0	45≤age<65	45≤age<65	At or below 100,000	At or below 100,000	0	0	0	2	1.06147859922179	1	21402
204	2	7	2	2	1	W	1	217	1	2357.2967911283	y	1	NA	Quantity Not Sufficient	0	0	0	65≤age<100	65≤age<100	At or below 100,000	At or below 100,000	NA	NA	1	1	1.06147859922179	0	21701
205	1	5	2	NA	1	U	5	218	2	1094.36067163094	y	2	NA	NA	NA	NA	NA	25≤age<45	25≤age<45	At or below 100,000	At or below 100,000	0	0	0	2	1.06147859922179	1	21802
206	2	5	2	2	1	W	5	218	1	875.380996102762	y	2	NA	NA	0	0	0	25≤age<45	25≤age<45	At or below 100,000	At or below 100,000	0	0	0	2	1.06147859922179	1	21801
207	1	5	2	2	1	W	7	222	1	1340.26516678911	y	1	NA	NA	1	1	0	25≤age<45	25≤age<45	Above 100,000	Above 100,000	0	0	0	1	1.06147859922179	1	22201
208	1	2	2	NA	1	W	7	223	3	1747.28268592443	y	4	NA	NA	0	0	0	0≤age<16	0≤age<16	Above 100,000	Above 100,000	0	0	0	3	1.06147859922179	1	22303
209	2	5	2	NA	1	W	7	223	2	1416.10285075982	y	4	NA	NA	0	0	0	25≤age<45	25≤age<45	Above 100,000	Above 100,000	0	0	0	3	1.06147859922179	1	22302
210	1	5	2	2	1	W	7	223	1	1340.26516678911	y	4	NA	NA	0	0	0	25≤age<45	25≤age<45	Above 100,000	Above 100,000	0	0	0	3	1.06147859922179	1	22301
211	1	1	2	2	1	W	7	223	4	1859.15846943129	y	4	NA	NA	NA	NA	NA	0≤age<16	0≤age<16	Above 100,000	Above 100,000	0	0	0	3	1.06147859922179	1	22304
212	2	7	2	2	1	W	7	226	1	1854.28254655629	y	1	NA	NA	0	0	0	65≤age<100	65≤age<100	Above 100,000	Above 100,000	0	0	0	1	1.06147859922179	1	22601
213	1	6	2	2	1	W	3	227	1	1232.60047409405	y	1	NA	NA	0	0	0	45≤age<65	45≤age<65	At or below 100,000	At or below 100,000	0	0	0	1	1.06147859922179	1	22701
214	2	6	2	2	1	W	2	229	1	886.674287619132	y	1	NA	NA	0	0	0	45≤age<65	45≤age<65	At or below 100,000	At or below 100,000	0	0	0	1	1.06147859922179	1	22901
215	1	6	2	2	1	W	7	231	1	1625.93266173577	y	3	NA	NA	0	0	0	45≤age<65	45≤age<65	Above 100,000	Above 100,000	0	0	0	3	1.06147859922179	1	23101
216	1	2	2	NA	1	W	7	231	3	1747.28268592443	y	3	NA	Quantity Not Sufficient	0	0	0	16≤age<25	16≤age<25	Above 100,000	Above 100,000	NA	NA	1	3	1.06147859922179	0	23103
217	2	6	2	NA	1	W	7	231	2	1404.3544752019	y	3	NA	NA	0	0	0	45≤age<65	45≤age<65	Above 100,000	Above 100,000	0	0	0	3	1.06147859922179	1	23102
218	1	6	2	2	1	W	7	232	1	1625.93266173577	y	2	NA	Quantity Not Sufficient	0	0	0	45≤age<65	45≤age<65	Above 100,000	Above 100,000	NA	NA	1	1	1.06147859922179	0	23201
219	2	6	2	NA	2	B	7	233	2	2169.26140242295	y	4	NA	NA	0	0	0	45≤age<65	45≤age<65	Above 100,000	Above 100,000	0	0	0	3	1.06147859922179	1	23302
220	1	6	2	2	1	W	7	233	1	1625.93266173577	y	4	NA	NA	0	0	0	45≤age<65	45≤age<65	Above 100,000	Above 100,000	0	0	0	3	1.06147859922179	1	23301
221	2	2	2	NA	3	A	7	233	4	1746.00252864975	y	4	NA	NA	0	0	0	0≤age<16	0≤age<16	Above 100,000	Above 100,000	0	0	0	3	1.06147859922179	1	23304
222	1	3	2	NA	1	W	7	233	3	2213.80550433686	y	4	NA	NA	0	0	0	16≤age<25	16≤age<25	Above 100,000	Above 100,000	0	0	0	3	1.06147859922179	1	23303
223	2	7	2	2	1	W	3	234	1	1120.51236885535	y	2	NA	NA	0	0	0	65≤age<100	65≤age<100	At or below 100,000	At or below 100,000	0	0	0	1	1.06147859922179	1	23401
224	2	5	1	1	1	R	6	235	1	869.034013036645	y	2	NA	NA	0	0	0	25≤age<45	25≤age<45	Above 100,000	Above 100,000	0	0	0	1	1.06147859922179	1	23501
225	1	5	2	2	1	W	2	237	1	1003.02534319679	y	1	NA	Quantity Not Sufficient	0	0	0	25≤age<45	25≤age<45	At or below 100,000	At or below 100,000	NA	NA	1	1	1.06147859922179	0	23701
226	1	3	2	NA	1	W	7	238	7	2213.80550433686	y	7	NA	NA	NA	NA	NA	16≤age<25	16≤age<25	Above 100,000	NA	0	0	0	3	1.06147859922179	1	23807
227	2	5	2	2	1	W	7	238	1	1416.10285075982	y	7	NA	NA	0	0	0	25≤age<45	25≤age<45	Above 100,000	Above 100,000	0	0	0	3	1.06147859922179	1	23801
228	1	4	2	NA	1	NA	5	238	9	1488.756882961	y	7	NA	NA	NA	NA	NA	25≤age<45	25≤age<45	At or below 100,000	NA	0	0	0	3	1.06147859922179	1	23809
229	2	3	2	NA	1	W	7	238	6	2157.16649113049	y	7	NA	NA	0	0	0	16≤age<25	16≤age<25	Above 100,000	Above 100,000	0	0	0	3	1.06147859922179	1	23806
230	1	3	2	NA	1	W	3	238	8	1678.25997866637	y	7	NA	NA	NA	NA	NA	16≤age<25	16≤age<25	At or below 100,000	NA	0	0	0	3	1.06147859922179	1	23808
231	2	7	2	NA	1	W	7	238	5	1854.28254655629	y	7	NA	NA	0	0	0	65≤age<100	65≤age<100	Above 100,000	Above 100,000	0	0	0	3	1.06147859922179	1	23805
232	2	3	2	NA	1	W	7	238	4	2157.16649113049	y	7	NA	NA	0	0	0	16≤age<25	16≤age<25	Above 100,000	Above 100,000	0	0	0	3	1.06147859922179	1	23804
233	1	3	2	NA	1	W	7	238	3	2213.80550433686	y	7	NA	NA	0	0	0	16≤age<25	16≤age<25	Above 100,000	Above 100,000	0	0	0	3	1.06147859922179	1	23803
234	1	6	2	NA	1	W	7	238	2	1625.93266173577	y	7	NA	NA	0	0	0	45≤age<65	45≤age<65	Above 100,000	Above 100,000	0	0	0	3	1.06147859922179	1	23802
235	2	5	2	2	1	W	7	240	1	1416.10285075982	y	3	NA	NA	0	0	0	25≤age<45	25≤age<45	Above 100,000	Above 100,000	0	0	0	3	1.06147859922179	1	24001
236	1	6	2	NA	1	W	7	240	2	1625.93266173577	y	3	NA	NA	0	0	0	45≤age<65	45≤age<65	Above 100,000	Above 100,000	0	0	0	3	1.06147859922179	1	24002
237	2	4	2	NA	1	W	7	240	3	1947.90497912861	y	3	NA	NA	0	0	0	25≤age<45	25≤age<45	Above 100,000	Above 100,000	0	0	0	3	1.06147859922179	1	24003
238	2	4	2	NA	1	W	4	242	1	1066.33498605217	y	2	NA	NA	1	1	0	25≤age<45	25≤age<45	At or below 100,000	NA	0	0	0	1	1.06147859922179	1	24201
239	1	6	2	2	3	A	7	243	1	1648.50087678697	y	1	NA	NA	0	0	0	45≤age<65	45≤age<65	Above 100,000	Above 100,000	0	0	0	1	1.06147859922179	1	24301
240	2	2	2	NA	2	B	7	244	3	2771.69174458949	y	7	NA	NA	0	0	0	0≤age<16	0≤age<16	Above 100,000	Above 100,000	0	0	0	3	1.06147859922179	1	24403
241	1	6	2	2	2	B	7	244	1	1798.24510478453	y	7	NA	NA	0	0	0	45≤age<65	45≤age<65	Above 100,000	Above 100,000	0	0	0	3	1.06147859922179	1	24401
242	1	1	2	2	2	B	7	244	4	2056.18762409536	y	7	NA	NA	NA	NA	NA	0≤age<16	0≤age<16	Above 100,000	Above 100,000	0	0	0	3	1.06147859922179	1	24404
243	1	4	2	NA	2	B	7	244	2	2016.50993977494	y	7	NA	Quantity Not Sufficient	NA	NA	NA	25≤age<45	25≤age<45	Above 100,000	Above 100,000	NA	NA	1	3	1.06147859922179	0	24402
244	1	6	2	2	3	A	7	245	1	1648.50087678697	y	2	NA	Quantity Not Sufficient	0	0	0	45≤age<65	45≤age<65	Above 100,000	Above 100,000	NA	NA	1	1	1.06147859922179	0	24501
245	1	6	2	NA	1	W	6	246	1	1362.11762732836	y	3	NA	NA	0	0	0	45≤age<65	45≤age<65	Above 100,000	NA	0	0	0	1	1.06147859922179	1	24601
246	1	6	2	2	1	W	7	247	1	1625.93266173577	y	1	NA	NA	0	0	0	45≤age<65	45≤age<65	Above 100,000	Above 100,000	0	0	0	1	1.06147859922179	1	24701
247	1	5	2	NA	1	W	7	248	2	1340.26516678911	y	4	NA	NA	0	0	0	25≤age<45	25≤age<45	Above 100,000	Above 100,000	0	0	0	2	1.06147859922179	1	24802
248	2	5	2	2	1	R	7	248	1	1416.10285075982	y	4	NA	NA	0	0	0	25≤age<45	25≤age<45	Above 100,000	Above 100,000	0	0	0	2	1.06147859922179	1	24801
249	1	7	2	NA	1	W	5	249	2	1348.46646302067	y	2	NA	NA	0	0	0	65≤age<100	65≤age<100	At or below 100,000	At or below 100,000	0	0	0	2	1.06147859922179	1	24902
250	2	7	2	2	1	W	5	249	1	1146.2470411591	y	2	NA	NA	0	0	0	65≤age<100	65≤age<100	At or below 100,000	At or below 100,000	0	0	0	2	1.06147859922179	1	24901
251	1	5	2	2	1	W	6	250	1	1122.80099412524	y	4	NA	NA	0	0	0	25≤age<45	25≤age<45	Above 100,000	Above 100,000	0	0	0	2	1.06147859922179	1	25001
252	2	5	2	NA	1	W	6	250	2	836.451001914272	y	4	NA	NA	0	0	0	25≤age<45	25≤age<45	Above 100,000	Above 100,000	0	0	0	2	1.06147859922179	1	25002
253	2	6	2	NA	1	W	4	252	3	768.780985608771	y	3	NA	NA	0	0	0	45≤age<65	45≤age<65	At or below 100,000	At or below 100,000	0	0	0	3	1.06147859922179	1	25203
254	2	7	2	2	1	W	4	252	1	1015.08357676842	y	3	NA	NA	0	0	0	65≤age<100	65≤age<100	At or below 100,000	At or below 100,000	0	0	0	3	1.06147859922179	1	25201
255	1	7	2	NA	1	W	4	252	2	1240.17072517569	y	3	NA	NA	0	0	0	65≤age<100	65≤age<100	At or below 100,000	At or below 100,000	0	0	0	3	1.06147859922179	1	25202
256	1	7	2	2	1	W	2	253	1	1235.9234683068	y	1	NA	NA	0	0	0	65≤age<100	65≤age<100	At or below 100,000	At or below 100,000	0	0	0	1	1.06147859922179	1	25301
257	2	7	2	NA	1	W	6	254	2	1095.2710765796	y	2	NA	NA	0	0	0	65≤age<100	65≤age<100	Above 100,000	Above 100,000	0	0	0	2	1.06147859922179	1	25402
258	1	7	2	2	1	W	6	254	1	1383.51050478425	y	2	NA	NA	0	0	0	65≤age<100	65≤age<100	Above 100,000	Above 100,000	0	0	0	2	1.06147859922179	1	25401
259	2	7	2	2	2	B	3	255	1	1730.8195869465	y	2	NA	NA	0	0	0	65≤age<100	65≤age<100	At or below 100,000	At or below 100,000	0	0	0	1	1.06147859922179	1	25501
260	2	7	2	2	1	W	5	256	1	1146.2470411591	y	1	NA	NA	0	0	0	65≤age<100	65≤age<100	At or below 100,000	At or below 100,000	0	0	0	1	1.06147859922179	1	25601
261	1	6	2	NA	1	W	7	257	2	1625.93266173577	y	2	NA	NA	0	0	0	45≤age<65	45≤age<65	Above 100,000	Above 100,000	0	0	0	2	1.06147859922179	1	25702
262	1	6	2	2	1	W	7	257	1	1625.93266173577	y	2	NA	Quantity Not Sufficient	0	0	0	45≤age<65	45≤age<65	Above 100,000	Above 100,000	NA	NA	1	2	1.06147859922179	0	25701
263	1	6	2	NA	1	W	7	258	2	1625.93266173577	y	2	NA	NA	1	NA	NA	45≤age<65	45≤age<65	Above 100,000	Above 100,000	0	0	0	2	1.06147859922179	1	25802
264	2	6	2	2	1	W	7	258	1	1404.3544752019	y	2	NA	NA	0	0	0	45≤age<65	45≤age<65	Above 100,000	Above 100,000	0	0	0	2	1.06147859922179	1	25801
265	1	6	2	NA	4	N	4	259	2	5236.99648376195	y	3	NA	NA	0	0	0	45≤age<65	45≤age<65	At or below 100,000	At or below 100,000	0	0	0	3	1.06147859922179	1	25902
266	1	2	2	NA	4	N	4	259	3	5627.85501372222	y	3	NA	NA	0	0	0	0≤age<16	0≤age<16	At or below 100,000	At or below 100,000	0	0	0	3	1.06147859922179	1	25903
267	1	6	2	NA	3	A	4	259	1	1237.94187801029	y	3	NA	NA	NA	NA	NA	45≤age<65	45≤age<65	At or below 100,000	At or below 100,000	0	0	0	3	1.06147859922179	1	25901
268	2	4	2	2	1	W	2	260	1	1229.85847961948	y	1	NA	NA	0	0	0	25≤age<45	25≤age<45	At or below 100,000	At or below 100,000	0	0	0	1	1.06147859922179	1	26001
269	1	6	1	1	1	U	3	262	1	1965.57238511025	y	1	NA	NA	NA	NA	NA	45≤age<65	45≤age<65	At or below 100,000	At or below 100,000	0	0	0	1	1.06147859922179	1	26201
270	2	7	2	2	1	W	2	263	1	1170.74761753155	y	1	NA	NA	0	0	0	65≤age<100	65≤age<100	At or below 100,000	At or below 100,000	0	0	0	1	1.06147859922179	1	26301
271	1	5	2	2	1	W	4	264	1	1006.47224455258	y	1	NA	NA	0	0	0	25≤age<45	25≤age<45	At or below 100,000	At or below 100,000	0	0	0	1	1.06147859922179	1	26401
272	1	5	2	2	1	W	6	265	1	1122.80099412524	y	7	NA	NA	0	0	0	25≤age<45	25≤age<45	Above 100,000	Above 100,000	0	0	0	1	1.06147859922179	1	26501
273	1	7	2	2	1	W	3	267	1	1251.9592066773	y	1	NA	NA	1	1	0	65≤age<100	65≤age<100	At or below 100,000	At or below 100,000	0	0	0	1	1.06147859922179	1	26701
274	1	5	1	1	1	W	6	291	1	1790.48010641809	y	2	NA	NA	0	0	0	25≤age<45	25≤age<45	Above 100,000	Above 100,000	0	0	0	1	1.06147859922179	1	29101
275	2	3	2	2	1	W	4	293	1	1180.89030259621	y	2	NA	NA	0	0	0	16≤age<25	16≤age<25	At or below 100,000	At or below 100,000	0	0	0	2	1.06147859922179	1	29301
276	1	4	2	NA	1	W	4	293	2	1369.19438027117	y	2	NA	NA	1	NA	NA	25≤age<45	25≤age<45	At or below 100,000	At or below 100,000	0	0	0	2	1.06147859922179	1	29302
277	2	6	2	NA	1	W	5	294	2	868.118596558146	y	2	NA	NA	0	0	0	45≤age<65	45≤age<65	At or below 100,000	At or below 100,000	0	0	0	2	1.06147859922179	1	29402
278	2	6	2	2	1	W	5	294	1	868.118596558146	y	2	NA	NA	0	0	0	45≤age<65	45≤age<65	At or below 100,000	At or below 100,000	0	0	0	2	1.06147859922179	1	29401
279	2	1	1	1	1	W	6	295	4	1850.41028798266	y	4	NA	NA	NA	NA	NA	0≤age<16	0≤age<16	Above 100,000	Above 100,000	0	0	0	3	1.06147859922179	1	29504
280	1	5	2	2	1	W	6	295	1	1122.80099412524	y	4	NA	NA	0	0	0	25≤age<45	25≤age<45	Above 100,000	Above 100,000	0	0	0	3	1.06147859922179	1	29501
281	1	1	1	1	1	W	6	295	3	2483.67736227172	y	4	NA	NA	NA	NA	NA	0≤age<16	0≤age<16	Above 100,000	Above 100,000	0	0	0	3	1.06147859922179	1	29503
282	2	5	2	NA	2	R	6	295	2	1292.03908664853	y	4	NA	NA	0	0	0	25≤age<45	25≤age<45	Above 100,000	Above 100,000	0	0	0	3	1.06147859922179	1	29502
283	2	6	2	2	1	W	5	296	1	868.118596558146	y	1	NA	NA	0	0	0	45≤age<65	45≤age<65	At or below 100,000	At or below 100,000	0	0	0	1	1.06147859922179	1	29601
284	2	7	2	2	1	W	7	297	1	1854.28254655629	y	2	NA	NA	0	0	0	65≤age<100	65≤age<100	Above 100,000	Above 100,000	0	0	0	2	1.06147859922179	1	29701
285	1	6	2	NA	2	B	7	297	2	1798.24510478453	y	2	NA	NA	0	0	0	45≤age<65	45≤age<65	Above 100,000	Above 100,000	0	0	0	2	1.06147859922179	1	29702
286	2	5	2	2	1	W	7	298	1	1416.10285075982	y	2	COVID-19 Total Ab	NA	0	0	0	25≤age<45	25≤age<45	Above 100,000	Above 100,000	0	1	0	2	1.06147859922179	1	29801
287	1	5	2	NA	1	W	7	298	2	1340.26516678911	y	2	NA	NA	0	0	0	25≤age<45	25≤age<45	Above 100,000	Above 100,000	0	0	0	2	1.06147859922179	1	29802
288	2	6	2	2	2	B	7	301	1	2169.26140242295	y	2	NA	NA	1	1	0	45≤age<65	45≤age<65	Above 100,000	Above 100,000	0	0	0	2	1.06147859922179	1	30101
289	2	4	2	NA	2	B	7	301	2	3008.86646599939	y	2	NA	NA	0	0	0	25≤age<45	25≤age<45	Above 100,000	Above 100,000	0	0	0	2	1.06147859922179	1	30102
290	2	7	2	2	1	W	7	302	1	1854.28254655629	y	2	NA	NA	0	0	0	65≤age<100	65≤age<100	Above 100,000	Above 100,000	0	0	0	1	1.06147859922179	1	30201
291	2	1	2	2	1	W	7	304	3	3015.26895907245	y	5	NA	NA	NA	NA	NA	0≤age<16	0≤age<16	Above 100,000	Above 100,000	0	0	0	3	1.06147859922179	1	30403
292	2	5	2	NA	1	W	7	304	2	1416.10285075982	y	5	NA	Quantity Not Sufficient	0	0	0	25≤age<45	25≤age<45	Above 100,000	Above 100,000	NA	NA	1	3	1.06147859922179	0	30402
293	1	5	2	2	1	W	7	304	1	1340.26516678911	y	5	NA	NA	1	1	0	25≤age<45	25≤age<45	Above 100,000	Above 100,000	0	0	0	3	1.06147859922179	1	30401
294	2	1	2	2	1	W	7	304	5	3015.26895907245	y	5	NA	Quantity Not Sufficient	NA	NA	NA	0≤age<16	0≤age<16	Above 100,000	Above 100,000	NA	NA	1	3	1.06147859922179	0	30405
295	2	6	2	NA	1	W	7	307	2	1404.3544752019	y	3	NA	Quantity Not Sufficient	0	0	0	45≤age<65	45≤age<65	Above 100,000	Above 100,000	NA	NA	1	3	1.06147859922179	0	30702
296	1	2	2	NA	1	W	7	307	3	1747.28268592443	y	3	NA	NA	NA	NA	NA	0≤age<16	0≤age<16	Above 100,000	Above 100,000	0	0	0	3	1.06147859922179	1	30703
297	2	6	2	2	1	W	7	307	1	1404.3544752019	y	3	NA	NA	0	0	0	45≤age<65	45≤age<65	Above 100,000	Above 100,000	0	0	0	3	1.06147859922179	1	30701
298	2	6	2	2	1	W	3	308	1	848.62825389988	y	1	NA	NA	1	1	0	45≤age<65	45≤age<65	At or below 100,000	At or below 100,000	0	0	0	1	1.06147859922179	1	30801
299	1	7	2	2	1	W	4	311	1	1240.17072517569	y	2	NA	NA	0	0	0	65≤age<100	65≤age<100	At or below 100,000	NA	0	0	0	2	1.06147859922179	1	31101
300	2	7	2	NA	1	W	7	311	2	1854.28254655629	y	2	NA	NA	0	0	0	65≤age<100	65≤age<100	Above 100,000	NA	0	0	0	2	1.06147859922179	1	31102
301	1	4	2	NA	1	W	5	312	2	1488.756882961	y	2	NA	NA	1	NA	NA	25≤age<45	25≤age<45	At or below 100,000	At or below 100,000	0	0	0	2	1.06147859922179	1	31202
302	1	4	2	2	1	W	5	312	1	1488.756882961	y	2	NA	Quantity Not Sufficient	0	0	0	25≤age<45	25≤age<45	At or below 100,000	At or below 100,000	NA	NA	1	2	1.06147859922179	0	31201
303	2	7	2	NA	1	W	6	313	2	1095.2710765796	y	2	NA	NA	0	0	0	65≤age<100	65≤age<100	Above 100,000	Above 100,000	0	0	0	2	1.06147859922179	1	31302
304	1	6	2	2	1	W	6	313	1	1362.11762732836	y	2	NA	NA	0	0	0	45≤age<65	45≤age<65	Above 100,000	Above 100,000	0	0	0	2	1.06147859922179	1	31301
305	2	4	2	2	1	W	7	314	1	1947.90497912861	y	4	NA	NA	0	0	0	25≤age<45	25≤age<45	Above 100,000	Above 100,000	0	0	0	2	1.06147859922179	1	31401
306	1	4	2	NA	3	A	7	314	2	1848.59026999378	y	4	NA	NA	NA	NA	NA	25≤age<45	25≤age<45	Above 100,000	Above 100,000	0	0	0	2	1.06147859922179	1	31402
307	2	6	2	2	1	W	1	315	1	1785.31599952133	y	1	NA	NA	1	1	0	45≤age<65	45≤age<65	At or below 100,000	At or below 100,000	0	0	0	1	1.06147859922179	1	31501
308	1	6	2	NA	1	W	7	316	2	1625.93266173577	y	2	NA	NA	0	0	0	45≤age<65	45≤age<65	Above 100,000	Above 100,000	0	0	0	2	1.06147859922179	1	31602
309	2	6	2	2	1	W	7	316	1	1404.3544752019	y	2	NA	NA	0	0	0	45≤age<65	45≤age<65	Above 100,000	Above 100,000	0	0	0	2	1.06147859922179	1	31601
310	2	1	2	2	1	W	7	317	4	3015.26895907245	y	4	NA	NA	NA	NA	NA	0≤age<16	0≤age<16	Above 100,000	Above 100,000	0	0	0	3	1.06147859922179	1	31704
311	1	5	2	2	1	W	7	317	1	1340.26516678911	y	4	NA	NA	0	0	0	25≤age<45	25≤age<45	Above 100,000	Above 100,000	0	0	0	3	1.06147859922179	1	31701
312	2	5	2	NA	1	W	7	317	2	1416.10285075982	y	4	NA	NA	0	0	0	25≤age<45	25≤age<45	Above 100,000	Above 100,000	0	0	0	3	1.06147859922179	1	31702
313	1	1	2	2	1	W	7	317	3	1859.15846943129	y	4	NA	NA	NA	NA	NA	0≤age<16	0≤age<16	Above 100,000	Above 100,000	0	0	0	3	1.06147859922179	1	31703
314	1	6	2	2	1	W	7	318	1	1625.93266173577	y	4	NA	Quantity Not Sufficient	0	0	0	45≤age<65	45≤age<65	Above 100,000	Above 100,000	NA	NA	1	3	1.06147859922179	0	31801
315	2	6	2	NA	1	W	7	318	2	1404.3544752019	y	4	NA	NA	0	0	0	45≤age<65	45≤age<65	Above 100,000	Above 100,000	0	0	0	3	1.06147859922179	1	31802
316	2	3	2	NA	1	W	7	318	3	2157.16649113049	y	4	NA	NA	0	0	0	16≤age<25	16≤age<25	Above 100,000	Above 100,000	0	0	0	3	1.06147859922179	1	31803
317	2	3	2	NA	1	W	7	318	4	2157.16649113049	y	4	NA	NA	0	0	0	16≤age<25	16≤age<25	Above 100,000	Above 100,000	0	0	0	3	1.06147859922179	1	31804
318	2	6	2	2	3	A	5	319	1	844.722663152125	y	1	NA	NA	0	0	0	45≤age<65	45≤age<65	At or below 100,000	NA	0	0	0	1	1.06147859922179	1	31901
319	2	7	2	2	1	W	4	321	1	1015.08357676842	y	1	NA	NA	0	0	0	65≤age<100	65≤age<100	At or below 100,000	At or below 100,000	0	0	0	1	1.06147859922179	1	32101
320	2	7	2	2	1	W	3	322	1	1120.51236885535	y	1	NA	NA	0	0	0	65≤age<100	65≤age<100	At or below 100,000	At or below 100,000	0	0	0	1	1.06147859922179	1	32201
321	1	5	2	NA	2	B	7	324	2	1482.30325400979	y	2	NA	NA	1	NA	NA	25≤age<45	25≤age<45	Above 100,000	Above 100,000	0	0	0	2	1.06147859922179	1	32402
322	1	5	2	2	2	B	7	324	1	1482.30325400979	y	2	NA	NA	0	0	0	25≤age<45	25≤age<45	Above 100,000	Above 100,000	0	0	0	2	1.06147859922179	1	32401
323	1	7	2	NA	1	W	4	329	2	1240.17072517569	y	3	NA	NA	0	0	0	65≤age<100	65≤age<100	At or below 100,000	At or below 100,000	0	0	0	3	1.06147859922179	1	32902
324	2	7	2	2	1	W	4	329	1	1015.08357676842	y	3	NA	NA	0	0	0	65≤age<100	65≤age<100	At or below 100,000	At or below 100,000	0	0	0	3	1.06147859922179	1	32901
325	1	4	2	NA	1	W	4	329	3	1369.19438027117	y	3	NA	NA	0	0	0	25≤age<45	25≤age<45	At or below 100,000	At or below 100,000	0	0	0	3	1.06147859922179	1	32903
326	2	6	2	2	1	W	3	330	1	848.62825389988	y	1	NA	NA	1	1	0	45≤age<65	45≤age<65	At or below 100,000	At or below 100,000	0	0	0	1	1.06147859922179	1	33001
327	2	6	2	2	1	W	4	331	1	768.780985608771	y	2	NA	NA	0	0	0	45≤age<65	45≤age<65	At or below 100,000	At or below 100,000	0	0	0	2	1.06147859922179	1	33101
328	1	7	2	NA	1	W	4	331	2	1240.17072517569	y	2	NA	NA	0	0	0	65≤age<100	65≤age<100	At or below 100,000	At or below 100,000	0	0	0	2	1.06147859922179	1	33102
329	1	6	2	2	1	W	7	332	1	1625.93266173577	y	1	NA	NA	0	0	0	45≤age<65	45≤age<65	Above 100,000	Above 100,000	0	0	0	1	1.06147859922179	1	33201
330	1	1	2	NA	3	A	7	334	1	1884.96389738031	y	2	NA	NA	NA	NA	NA	0≤age<16	0≤age<16	Above 100,000	Above 100,000	0	0	0	2	1.06147859922179	1	33401
331	1	1	2	2	3	A	7	334	2	1884.96389738031	y	2	NA	NA	0	0	0	0≤age<16	0≤age<16	Above 100,000	Above 100,000	0	0	0	2	1.06147859922179	1	33402
332	2	6	2	2	1	W	3	335	1	848.62825389988	y	1	NA	NA	0	0	0	45≤age<65	45≤age<65	At or below 100,000	At or below 100,000	0	0	0	1	1.06147859922179	1	33501
333	1	5	2	NA	1	W	6	336	2	1122.80099412524	y	2	NA	NA	0	0	0	25≤age<45	25≤age<45	Above 100,000	Above 100,000	0	0	0	2	1.06147859922179	1	33602
334	2	5	2	2	1	W	6	336	1	836.451001914272	y	2	NA	NA	0	0	0	25≤age<45	25≤age<45	Above 100,000	Above 100,000	0	0	0	2	1.06147859922179	1	33601
335	2	6	2	2	1	W	6	337	1	829.511576221412	y	2	NA	NA	0	0	0	45≤age<65	45≤age<65	Above 100,000	Above 100,000	0	0	0	2	1.06147859922179	1	33701
336	1	6	2	NA	1	W	6	337	2	1362.11762732836	y	2	NA	NA	0	0	0	45≤age<65	45≤age<65	Above 100,000	Above 100,000	0	0	0	2	1.06147859922179	1	33702
337	2	6	2	NA	1	W	7	338	2	1404.3544752019	y	2	NA	NA	0	0	0	45≤age<65	45≤age<65	Above 100,000	Above 100,000	0	0	0	2	1.06147859922179	1	33802
338	1	6	2	2	1	W	7	338	1	1625.93266173577	y	2	NA	NA	0	0	0	45≤age<65	45≤age<65	Above 100,000	Above 100,000	0	0	0	2	1.06147859922179	1	33801
339	1	4	2	2	1	W	7	340	1	1823.28280225613	y	1	NA	NA	0	0	0	25≤age<45	25≤age<45	Above 100,000	Above 100,000	0	0	0	1	1.06147859922179	1	34001
340	1	6	2	NA	1	U	5	343	2	1327.61546283163	y	2	NA	Quantity Not Sufficient	NA	NA	NA	45≤age<65	45≤age<65	At or below 100,000	At or below 100,000	NA	NA	1	2	1.06147859922179	0	34302
341	1	6	2	2	3	A	5	343	1	1346.04298567781	y	2	NA	NA	0	0	0	45≤age<65	45≤age<65	At or below 100,000	At or below 100,000	0	0	0	2	1.06147859922179	1	34301
342	1	5	2	NA	1	W	6	344	2	1122.80099412524	y	2	NA	NA	0	0	0	25≤age<45	25≤age<45	Above 100,000	Above 100,000	0	0	0	2	1.06147859922179	1	34402
343	1	4	2	2	1	W	6	344	1	1527.44680207507	y	2	NA	NA	0	0	0	25≤age<45	25≤age<45	Above 100,000	Above 100,000	0	0	0	2	1.06147859922179	1	34401
344	1	6	2	2	1	W	4	345	1	1220.99427493817	y	1	NA	NA	0	0	0	45≤age<65	45≤age<65	At or below 100,000	At or below 100,000	0	0	0	1	1.06147859922179	1	34501
345	2	6	2	2	1	W	4	347	1	768.780985608771	y	1	NA	NA	0	0	0	45≤age<65	45≤age<65	At or below 100,000	At or below 100,000	0	0	0	1	1.06147859922179	1	34701
346	2	4	2	NA	1	W	5	349	2	1204.12087302007	y	2	NA	NA	1	NA	NA	25≤age<45	25≤age<45	At or below 100,000	At or below 100,000	0	0	0	2	1.06147859922179	1	34902
347	2	5	2	2	3	A	5	349	1	851.789339881003	y	2	NA	NA	1	1	0	25≤age<45	25≤age<45	At or below 100,000	At or below 100,000	0	0	0	2	1.06147859922179	1	34901
348	1	3	2	2	3	A	5	350	1	1832.71880865372	y	3	NA	NA	0	0	0	16≤age<25	16≤age<25	At or below 100,000	At or below 100,000	0	0	0	1	1.06147859922179	1	35001
349	2	5	2	NA	1	W	7	352	2	1416.10285075982	y	3	NA	NA	0	0	0	25≤age<45	25≤age<45	Above 100,000	Above 100,000	0	0	0	3	1.06147859922179	1	35202
350	2	1	2	2	1	W	7	352	3	3015.26895907245	y	3	NA	NA	NA	NA	NA	0≤age<16	0≤age<16	Above 100,000	Above 100,000	0	0	0	3	1.06147859922179	1	35203
351	1	5	2	2	1	W	7	352	1	1340.26516678911	y	3	NA	NA	0	0	0	25≤age<45	25≤age<45	Above 100,000	Above 100,000	0	0	0	3	1.06147859922179	1	35201
352	2	5	2	2	1	W	7	353	1	1416.10285075982	y	3	NA	NA	0	0	0	25≤age<45	25≤age<45	Above 100,000	Above 100,000	0	0	0	3	1.06147859922179	1	35301
353	2	3	2	NA	3	A	7	353	3	2099.03051319811	y	3	NA	NA	0	0	0	16≤age<25	16≤age<25	Above 100,000	Above 100,000	0	0	0	3	1.06147859922179	1	35303
354	1	5	2	NA	1	W	7	353	2	1340.26516678911	y	3	NA	NA	0	0	0	25≤age<45	25≤age<45	Above 100,000	Above 100,000	0	0	0	3	1.06147859922179	1	35302
355	1	4	2	NA	1	U	7	354	2	1823.28280225613	y	2	NA	NA	NA	NA	NA	25≤age<45	25≤age<45	Above 100,000	Above 100,000	0	0	0	2	1.06147859922179	1	35402
356	1	4	2	2	3	A	7	354	1	1848.59026999378	y	2	NA	NA	0	0	0	25≤age<45	25≤age<45	Above 100,000	Above 100,000	0	0	0	2	1.06147859922179	1	35401
357	1	5	2	2	1	W	4	355	1	1006.47224455258	y	1	NA	NA	0	0	0	25≤age<45	25≤age<45	At or below 100,000	At or below 100,000	0	0	0	1	1.06147859922179	1	35501
358	1	5	2	2	1	W	7	356	1	1340.26516678911	y	4	NA	NA	0	0	0	25≤age<45	25≤age<45	Above 100,000	Above 100,000	0	0	0	2	1.06147859922179	1	35601
359	2	6	2	NA	3	A	7	356	2	1366.50690010037	y	4	NA	NA	0	0	0	45≤age<65	45≤age<65	Above 100,000	Above 100,000	0	0	0	2	1.06147859922179	1	35602
360	2	5	2	NA	1	W	7	358	2	1416.10285075982	y	3	NA	NA	1	NA	NA	25≤age<45	25≤age<45	Above 100,000	Above 100,000	0	0	0	3	1.06147859922179	1	35802
361	1	5	2	2	1	W	7	358	1	1340.26516678911	y	3	NA	NA	0	0	0	25≤age<45	25≤age<45	Above 100,000	Above 100,000	0	0	0	3	1.06147859922179	1	35801
362	2	1	1	1	1	W	7	358	3	3132.72538127239	y	3	NA	NA	NA	NA	NA	0≤age<16	0≤age<16	Above 100,000	Above 100,000	0	0	0	3	1.06147859922179	1	35803
363	2	7	2	NA	1	U	3	365	2	1120.51236885535	y	2	NA	NA	NA	NA	NA	65≤age<100	65≤age<100	At or below 100,000	NA	0	0	0	2	1.06147859922179	1	36502
364	1	6	1	1	1	W	2	365	1	1940.39632158694	y	2	NA	NA	0	0	0	45≤age<65	45≤age<65	At or below 100,000	NA	0	0	0	2	1.06147859922179	1	36501
365	1	4	2	2	1	W	7	366	1	1823.28280225613	y	2	NA	NA	0	0	0	25≤age<45	25≤age<45	Above 100,000	Above 100,000	0	0	0	2	1.06147859922179	1	36601
366	2	4	2	NA	1	W	7	366	2	1947.90497912861	y	2	NA	NA	0	0	0	25≤age<45	25≤age<45	Above 100,000	Above 100,000	0	0	0	2	1.06147859922179	1	36602
367	1	3	2	NA	1	W	5	368	3	1807.6286235137	y	3	NA	NA	0	0	0	16≤age<25	16≤age<25	At or below 100,000	At or below 100,000	0	0	0	3	1.06147859922179	1	36803
368	2	6	2	NA	1	W	5	368	2	868.118596558146	y	3	NA	NA	0	0	0	45≤age<65	45≤age<65	At or below 100,000	At or below 100,000	0	0	0	3	1.06147859922179	1	36802
369	1	6	2	NA	1	W	5	368	1	1327.61546283163	y	3	NA	Quantity Not Sufficient	0	0	0	45≤age<65	45≤age<65	At or below 100,000	At or below 100,000	NA	NA	1	3	1.06147859922179	0	36801
370	1	1	2	2	3	A	7	370	3	1884.96389738031	y	3	NA	NA	NA	NA	NA	0≤age<16	0≤age<16	Above 100,000	Above 100,000	0	0	0	3	1.06147859922179	1	37003
371	2	4	2	2	3	A	7	370	1	1895.40863202392	y	3	NA	NA	0	0	0	25≤age<45	25≤age<45	Above 100,000	Above 100,000	0	0	0	3	1.06147859922179	1	37001
372	1	4	2	NA	1	W	7	370	2	1823.28280225613	y	3	NA	NA	0	0	0	25≤age<45	25≤age<45	Above 100,000	Above 100,000	0	0	0	3	1.06147859922179	1	37002
373	2	7	2	2	1	W	2	371	1	1170.74761753155	y	1	NA	NA	0	0	0	65≤age<100	65≤age<100	At or below 100,000	At or below 100,000	0	0	0	1	1.06147859922179	1	37101
374	2	7	2	2	1	W	4	372	1	1015.08357676842	y	1	NA	NA	0	0	0	65≤age<100	65≤age<100	At or below 100,000	At or below 100,000	0	0	0	1	1.06147859922179	1	37201
375	2	7	2	2	1	W	4	374	1	1015.08357676842	y	1	NA	NA	0	0	0	65≤age<100	65≤age<100	At or below 100,000	At or below 100,000	0	0	0	1	1.06147859922179	1	37401
376	1	7	2	2	1	W	7	375	1	1651.46891314768	y	1	NA	NA	0	0	0	65≤age<100	65≤age<100	Above 100,000	Above 100,000	0	0	0	1	1.06147859922179	1	37501
377	2	4	2	NA	1	W	7	376	2	1947.90497912861	y	2	NA	NA	0	0	0	25≤age<45	25≤age<45	Above 100,000	Above 100,000	0	0	0	2	1.06147859922179	1	37602
378	1	5	2	2	3	A	7	376	1	1358.86826962452	y	2	NA	NA	0	0	0	25≤age<45	25≤age<45	Above 100,000	Above 100,000	0	0	0	2	1.06147859922179	1	37601
379	2	6	2	2	1	W	6	378	1	829.511576221412	y	2	NA	NA	0	0	0	45≤age<65	45≤age<65	Above 100,000	Above 100,000	0	0	0	2	1.06147859922179	1	37801
380	2	6	2	NA	1	W	6	378	2	829.511576221412	y	2	NA	NA	0	0	0	45≤age<65	45≤age<65	Above 100,000	Above 100,000	0	0	0	2	1.06147859922179	1	37802
381	1	4	2	2	1	W	2	381	1	1364.50525149366	y	1	NA	NA	0	0	0	25≤age<45	25≤age<45	At or below 100,000	At or below 100,000	0	0	0	1	1.06147859922179	1	38101
382	2	6	2	2	1	W	7	382	1	1404.3544752019	y	4	NA	Quantity Not Sufficient	0	0	0	45≤age<65	45≤age<65	Above 100,000	Above 100,000	NA	NA	1	3	1.06147859922179	0	38201
383	2	3	2	NA	1	W	7	382	4	2157.16649113049	y	4	NA	Quantity Not Sufficient	0	0	0	16≤age<25	16≤age<25	Above 100,000	Above 100,000	NA	NA	1	3	1.06147859922179	0	38204
384	1	3	2	NA	1	W	7	382	3	2213.80550433686	y	4	NA	NA	0	0	0	16≤age<25	16≤age<25	Above 100,000	Above 100,000	0	0	0	3	1.06147859922179	1	38203
385	1	6	2	NA	1	W	7	382	2	1625.93266173577	y	4	NA	NA	0	0	0	45≤age<65	45≤age<65	Above 100,000	Above 100,000	0	0	0	3	1.06147859922179	1	38202
386	2	6	2	NA	2	B	5	384	2	1340.95500636933	y	2	NA	NA	0	0	0	45≤age<65	45≤age<65	At or below 100,000	At or below 100,000	0	0	0	2	1.06147859922179	1	38402
387	1	7	2	2	1	R	5	384	1	1348.46646302067	y	2	NA	NA	0	0	0	65≤age<100	65≤age<100	At or below 100,000	At or below 100,000	0	0	0	2	1.06147859922179	1	38401
388	2	7	2	NA	4	P	6	386	2	3595.42992857381	y	2	NA	NA	0	0	0	65≤age<100	65≤age<100	Above 100,000	Above 100,000	0	0	0	2	1.06147859922179	1	38602
389	1	7	2	2	1	W	6	386	1	1383.51050478425	y	2	COVID-19 IgG/COVID-19 Total Ab	NA	0	0	0	65≤age<100	65≤age<100	Above 100,000	Above 100,000	1	1	0	2	1.06147859922179	1	38601
390	1	7	2	2	1	W	3	387	1	1251.9592066773	y	1	NA	NA	0	0	0	65≤age<100	65≤age<100	At or below 100,000	At or below 100,000	0	0	0	1	1.06147859922179	1	38701
391	2	5	1	1	1	W	7	389	1	1471.26554986729	y	5	NA	NA	0	0	0	25≤age<45	25≤age<45	Above 100,000	Above 100,000	0	0	0	3	1.06147859922179	1	38901
392	1	1	2	2	1	W	7	389	3	1859.15846943129	y	5	NA	NA	NA	NA	NA	0≤age<16	0≤age<16	Above 100,000	Above 100,000	0	0	0	3	1.06147859922179	1	38903
393	1	5	2	NA	1	W	7	389	2	1340.26516678911	y	5	NA	NA	1	NA	NA	25≤age<45	25≤age<45	Above 100,000	Above 100,000	0	0	0	3	1.06147859922179	1	38902
394	2	6	2	2	1	W	7	390	1	1404.3544752019	y	3	NA	NA	0	0	0	45≤age<65	45≤age<65	Above 100,000	Above 100,000	0	0	0	2	1.06147859922179	1	39001
395	2	2	2	NA	1	W	7	390	3	1794.36083684832	y	3	NA	NA	1	NA	NA	0≤age<16	0≤age<16	Above 100,000	Above 100,000	0	0	0	2	1.06147859922179	1	39003
396	1	6	2	2	1	W	5	391	1	1327.61546283163	y	1	NA	NA	0	0	0	45≤age<65	45≤age<65	At or below 100,000	At or below 100,000	0	0	0	1	1.06147859922179	1	39101
397	1	5	2	2	3	A	6	392	1	1138.38565817158	y	1	NA	NA	0	0	0	25≤age<45	25≤age<45	Above 100,000	Above 100,000	0	0	0	1	1.06147859922179	1	39201
398	2	5	1	1	1	W	7	393	1	1471.26554986729	y	1	NA	NA	0	0	0	25≤age<45	25≤age<45	Above 100,000	Above 100,000	0	0	0	1	1.06147859922179	1	39301
399	1	5	2	NA	1	W	6	394	2	1122.80099412524	y	4	NA	NA	0	0	0	25≤age<45	25≤age<45	Above 100,000	Above 100,000	0	0	0	2	1.06147859922179	1	39402
400	2	5	2	2	1	W	6	394	1	836.451001914272	y	4	NA	NA	0	0	0	25≤age<45	25≤age<45	Above 100,000	Above 100,000	0	0	0	2	1.06147859922179	1	39401
401	1	4	2	NA	3	A	3	396	2	1401.39459451382	y	3	NA	NA	0	0	0	25≤age<45	25≤age<45	At or below 100,000	At or below 100,000	0	0	0	3	1.06147859922179	1	39602
402	2	1	2	2	3	A	3	396	3	1772.97204353628	y	3	NA	Quantity Not Sufficient	NA	NA	NA	0≤age<16	0≤age<16	At or below 100,000	At or below 100,000	NA	NA	1	3	1.06147859922179	0	39603
403	2	4	2	2	1	W	3	396	1	1177.08686118093	y	3	NA	Quantity Not Sufficient	1	1	0	25≤age<45	25≤age<45	At or below 100,000	At or below 100,000	NA	NA	1	3	1.06147859922179	0	39601
404	2	1	2	2	1	W	7	397	4	3015.26895907245	y	4	NA	NA	NA	NA	NA	0≤age<16	0≤age<16	Above 100,000	Above 100,000	0	0	0	3	1.06147859922179	1	39704
405	1	5	2	NA	1	W	7	397	2	1340.26516678911	y	4	NA	NA	NA	NA	NA	25≤age<45	25≤age<45	Above 100,000	Above 100,000	0	0	0	3	1.06147859922179	1	39702
406	1	1	2	2	1	W	7	397	3	1859.15846943129	y	4	NA	NA	NA	NA	NA	0≤age<16	0≤age<16	Above 100,000	Above 100,000	0	0	0	3	1.06147859922179	1	39703
407	2	5	2	2	1	W	7	397	1	1416.10285075982	y	4	NA	NA	1	1	0	25≤age<45	25≤age<45	Above 100,000	Above 100,000	0	0	0	3	1.06147859922179	1	39701
408	2	5	2	2	1	W	7	402	1	1416.10285075982	y	5	NA	NA	1	1	0	25≤age<45	25≤age<45	Above 100,000	Above 100,000	0	0	0	1	1.06147859922179	1	40201
409	2	6	2	2	1	W	7	404	1	1404.3544752019	y	3	NA	NA	0	0	0	45≤age<65	45≤age<65	Above 100,000	Above 100,000	0	0	0	3	1.06147859922179	1	40401
410	2	4	2	NA	1	W	7	404	3	1947.90497912861	y	3	NA	NA	0	0	0	25≤age<45	25≤age<45	Above 100,000	Above 100,000	0	0	0	3	1.06147859922179	1	40403
411	1	7	2	NA	1	W	7	404	2	1651.46891314768	y	3	NA	NA	0	0	0	65≤age<100	65≤age<100	Above 100,000	Above 100,000	0	0	0	3	1.06147859922179	1	40402
412	1	4	2	NA	1	W	6	408	2	1527.44680207507	y	2	NA	NA	1	NA	NA	25≤age<45	25≤age<45	Above 100,000	Above 100,000	0	0	0	2	1.06147859922179	1	40802
413	2	6	2	2	1	W	6	408	1	829.511576221412	y	2	NA	NA	1	1	0	45≤age<65	45≤age<65	Above 100,000	Above 100,000	0	0	0	2	1.06147859922179	1	40801
414	2	6	1	1	1	W	7	409	1	1459.05952950937	y	1	NA	NA	0	0	0	45≤age<65	45≤age<65	Above 100,000	Above 100,000	0	0	0	1	1.06147859922179	1	40901
415	1	3	2	NA	1	W	7	411	4	2213.80550433686	y	4	NA	NA	0	0	0	16≤age<25	16≤age<25	Above 100,000	Above 100,000	0	0	0	3	1.06147859922179	1	41104
416	2	6	2	2	1	W	7	411	1	1404.3544752019	y	4	NA	NA	0	0	0	45≤age<65	45≤age<65	Above 100,000	Above 100,000	0	0	0	3	1.06147859922179	1	41101
417	1	3	2	NA	1	W	7	411	3	2213.80550433686	y	4	COVID-19 Total Ab	NA	1	NA	NA	16≤age<25	16≤age<25	Above 100,000	Above 100,000	0	1	0	3	1.06147859922179	1	41103
418	1	1	2	2	1	W	7	414	3	1859.15846943129	y	4	NA	NA	NA	NA	NA	0≤age<16	0≤age<16	Above 100,000	Above 100,000	0	0	0	3	1.06147859922179	1	41403
419	1	5	2	NA	1	W	7	414	2	1340.26516678911	y	4	NA	NA	0	0	0	25≤age<45	25≤age<45	Above 100,000	Above 100,000	0	0	0	3	1.06147859922179	1	41402
420	1	1	2	2	1	W	7	414	4	1859.15846943129	y	4	NA	NA	NA	NA	NA	0≤age<16	0≤age<16	Above 100,000	Above 100,000	0	0	0	3	1.06147859922179	1	41404
421	2	5	2	2	1	W	7	414	1	1416.10285075982	y	4	NA	NA	1	1	0	25≤age<45	25≤age<45	Above 100,000	Above 100,000	0	0	0	3	1.06147859922179	1	41401
422	1	5	2	2	3	A	7	416	1	1358.86826962452	y	2	NA	Quantity Not Sufficient	0	0	0	25≤age<45	25≤age<45	Above 100,000	Above 100,000	NA	NA	1	2	1.06147859922179	0	41601
423	2	5	2	NA	3	A	7	416	2	1377.93865507987	y	2	NA	Quantity Not Sufficient	0	0	0	25≤age<45	25≤age<45	Above 100,000	Above 100,000	NA	NA	1	2	1.06147859922179	0	41602
424	2	7	2	2	1	W	6	419	1	1095.2710765796	y	2	NA	NA	0	0	0	65≤age<100	65≤age<100	Above 100,000	Above 100,000	0	0	0	2	1.06147859922179	1	41901
425	1	7	2	NA	1	W	6	419	2	1383.51050478425	y	2	NA	NA	0	0	0	65≤age<100	65≤age<100	Above 100,000	Above 100,000	0	0	0	2	1.06147859922179	1	41902
426	1	1	2	2	1	R	7	420	4	1859.15846943129	y	4	NA	NA	NA	NA	NA	0≤age<16	0≤age<16	Above 100,000	Above 100,000	0	0	0	3	1.06147859922179	1	42004
427	1	6	2	NA	1	W	7	420	2	1625.93266173577	y	4	NA	Quantity Not Sufficient	NA	NA	NA	45≤age<65	45≤age<65	Above 100,000	Above 100,000	NA	NA	1	3	1.06147859922179	0	42002
428	2	2	2	NA	1	W	7	420	3	1794.36083684832	y	4	NA	NA	0	0	0	0≤age<16	0≤age<16	Above 100,000	Above 100,000	0	0	0	3	1.06147859922179	1	42003
429	2	6	2	2	1	W	7	420	1	1404.3544752019	y	4	NA	NA	0	0	0	45≤age<65	45≤age<65	Above 100,000	Above 100,000	0	0	0	3	1.06147859922179	1	42001
430	1	5	2	2	1	W	7	421	1	1340.26516678911	y	4	NA	NA	1	1	0	25≤age<45	25≤age<45	Above 100,000	Above 100,000	0	0	0	3	1.06147859922179	1	42101
431	2	5	2	NA	3	A	7	421	2	1377.93865507987	y	4	NA	NA	0	0	0	25≤age<45	25≤age<45	Above 100,000	Above 100,000	0	0	0	3	1.06147859922179	1	42102
432	1	1	2	2	3	A	7	421	3	1884.96389738031	y	4	NA	NA	NA	NA	NA	0≤age<16	0≤age<16	Above 100,000	Above 100,000	0	0	0	3	1.06147859922179	1	42103
433	1	1	2	2	3	A	7	421	4	1884.96389738031	y	4	NA	NA	NA	NA	NA	0≤age<16	0≤age<16	Above 100,000	Above 100,000	0	0	0	3	1.06147859922179	1	42104
434	2	6	2	2	1	W	6	422	1	829.511576221412	y	4	NA	NA	0	0	0	45≤age<65	45≤age<65	Above 100,000	Above 100,000	0	0	0	3	1.06147859922179	1	42201
435	1	6	2	NA	1	W	6	422	2	1362.11762732836	y	4	NA	NA	0	0	0	45≤age<65	45≤age<65	Above 100,000	Above 100,000	0	0	0	3	1.06147859922179	1	42202
436	2	3	2	NA	3	U	6	422	4	1239.83662265148	y	4	NA	NA	NA	NA	NA	16≤age<25	16≤age<25	Above 100,000	Above 100,000	0	0	0	3	1.06147859922179	1	42204
437	1	2	2	NA	1	W	6	422	3	1463.77805331896	y	4	NA	NA	0	0	0	16≤age<25	16≤age<25	Above 100,000	Above 100,000	0	0	0	3	1.06147859922179	1	42203
438	2	6	2	2	1	W	5	423	1	868.118596558146	y	2	NA	NA	0	0	0	45≤age<65	45≤age<65	At or below 100,000	At or below 100,000	0	0	0	1	1.06147859922179	1	42301
439	2	7	2	2	1	W	5	427	1	1146.2470411591	y	2	NA	NA	0	0	0	65≤age<100	65≤age<100	At or below 100,000	At or below 100,000	0	0	0	2	1.06147859922179	1	42701
440	1	6	2	NA	1	W	5	427	2	1327.61546283163	y	2	NA	NA	NA	NA	NA	45≤age<65	45≤age<65	At or below 100,000	At or below 100,000	0	0	0	2	1.06147859922179	1	42702
441	2	7	2	2	1	W	3	429	1	1120.51236885535	y	1	NA	NA	0	0	0	65≤age<100	65≤age<100	At or below 100,000	At or below 100,000	0	0	0	1	1.06147859922179	1	42901
442	1	7	2	2	1	W	4	435	1	1240.17072517569	y	1	NA	NA	0	0	0	65≤age<100	65≤age<100	At or below 100,000	NA	0	0	0	1	1.06147859922179	1	43501
443	1	3	2	NA	1	W	4	436	2	1662.45743765076	y	2	NA	NA	0	0	0	16≤age<25	16≤age<25	At or below 100,000	At or below 100,000	0	0	0	2	1.06147859922179	1	43602
444	2	6	2	2	1	W	4	436	1	768.780985608771	y	2	NA	NA	0	0	0	45≤age<65	45≤age<65	At or below 100,000	At or below 100,000	0	0	0	2	1.06147859922179	1	43601
445	2	4	2	2	1	W	4	437	1	1066.33498605217	y	7	NA	NA	0	0	0	25≤age<45	25≤age<45	At or below 100,000	At or below 100,000	0	0	0	3	1.06147859922179	1	43701
446	2	3	2	NA	1	W	4	437	5	1180.89030259621	y	7	NA	NA	0	0	0	16≤age<25	16≤age<25	At or below 100,000	At or below 100,000	0	0	0	3	1.06147859922179	1	43705
447	2	6	2	NA	1	W	4	437	3	768.780985608771	y	7	NA	NA	1	NA	NA	45≤age<65	45≤age<65	At or below 100,000	At or below 100,000	0	0	0	3	1.06147859922179	1	43703
448	2	3	2	NA	1	W	4	437	6	1180.89030259621	y	7	NA	NA	1	NA	NA	16≤age<25	16≤age<25	At or below 100,000	At or below 100,000	0	0	0	3	1.06147859922179	1	43706
449	2	3	2	NA	1	W	4	437	4	1180.89030259621	y	7	NA	NA	1	NA	NA	16≤age<25	16≤age<25	At or below 100,000	At or below 100,000	0	0	0	3	1.06147859922179	1	43704
450	1	6	2	NA	1	W	4	437	2	1220.99427493817	y	7	NA	NA	0	0	0	45≤age<65	45≤age<65	At or below 100,000	At or below 100,000	0	0	0	3	1.06147859922179	1	43702
451	1	5	2	2	1	W	7	438	1	1340.26516678911	y	4	NA	NA	0	0	0	25≤age<45	25≤age<45	Above 100,000	Above 100,000	0	0	0	3	1.06147859922179	1	43801
452	2	5	2	NA	1	W	7	438	2	1416.10285075982	y	4	NA	NA	0	0	0	25≤age<45	25≤age<45	Above 100,000	Above 100,000	0	0	0	3	1.06147859922179	1	43802
453	1	1	2	2	1	W	7	438	3	1859.15846943129	y	4	NA	NA	NA	NA	NA	0≤age<16	0≤age<16	Above 100,000	Above 100,000	0	0	0	3	1.06147859922179	1	43803
454	1	7	2	NA	1	W	6	439	2	1383.51050478425	y	2	NA	NA	0	0	0	65≤age<100	65≤age<100	Above 100,000	Above 100,000	0	0	0	2	1.06147859922179	1	43902
455	2	7	2	2	1	W	6	439	1	1095.2710765796	y	2	NA	NA	0	0	0	65≤age<100	65≤age<100	Above 100,000	Above 100,000	0	0	0	2	1.06147859922179	1	43901
456	2	4	2	2	3	A	2	442	1	1196.71359918254	y	1	NA	NA	0	0	0	25≤age<45	25≤age<45	At or below 100,000	At or below 100,000	0	0	0	1	1.06147859922179	1	44201
457	1	2	2	NA	3	A	7	443	4	1771.53525944065	y	4	NA	NA	0	0	0	16≤age<25	16≤age<25	Above 100,000	Above 100,000	0	0	0	3	1.06147859922179	1	44304
458	2	5	2	2	3	A	7	443	1	1377.93865507987	y	4	NA	NA	0	0	0	25≤age<45	25≤age<45	Above 100,000	Above 100,000	0	0	0	3	1.06147859922179	1	44301
459	1	3	2	NA	3	A	7	443	3	2244.53349195848	y	4	NA	NA	0	0	0	16≤age<25	16≤age<25	Above 100,000	Above 100,000	0	0	0	3	1.06147859922179	1	44303
460	1	6	2	NA	1	W	7	443	2	1625.93266173577	y	4	NA	NA	0	0	0	45≤age<65	45≤age<65	Above 100,000	Above 100,000	0	0	0	3	1.06147859922179	1	44302
461	2	7	2	NA	1	W	7	444	2	1854.28254655629	y	2	NA	NA	0	0	0	65≤age<100	65≤age<100	Above 100,000	Above 100,000	0	0	0	2	1.06147859922179	1	44402
462	1	6	2	2	1	W	7	444	1	1625.93266173577	y	2	NA	NA	0	0	0	45≤age<65	45≤age<65	Above 100,000	Above 100,000	0	0	0	2	1.06147859922179	1	44401
463	2	6	2	2	1	W	5	450	1	868.118596558146	y	2	NA	NA	0	0	0	45≤age<65	45≤age<65	At or below 100,000	NA	0	0	0	2	1.06147859922179	1	45001
464	1	6	2	NA	1	W	7	450	2	1625.93266173577	y	2	NA	NA	0	0	0	45≤age<65	45≤age<65	Above 100,000	NA	0	0	0	2	1.06147859922179	1	45002
465	2	4	2	2	1	W	5	451	1	1204.12087302007	y	1	NA	NA	0	0	0	25≤age<45	25≤age<45	At or below 100,000	At or below 100,000	0	0	0	1	1.06147859922179	1	45101
466	2	7	2	2	1	W	7	452	1	1854.28254655629	y	2	NA	NA	0	0	0	65≤age<100	65≤age<100	Above 100,000	Above 100,000	0	0	0	2	1.06147859922179	1	45201
467	1	7	2	NA	1	W	7	452	2	1651.46891314768	y	2	NA	NA	0	0	0	65≤age<100	65≤age<100	Above 100,000	Above 100,000	0	0	0	2	1.06147859922179	1	45202
468	1	7	2	2	1	W	6	455	1	1383.51050478425	y	1	NA	NA	0	0	0	65≤age<100	65≤age<100	Above 100,000	Above 100,000	0	0	0	1	1.06147859922179	1	45501
469	1	5	2	NA	1	W	7	456	2	1340.26516678911	y	4	NA	Quantity Not Sufficient	0	0	0	25≤age<45	25≤age<45	Above 100,000	Above 100,000	NA	NA	1	2	1.06147859922179	0	45602
470	2	5	2	2	1	W	7	456	1	1416.10285075982	y	4	NA	NA	0	0	0	25≤age<45	25≤age<45	Above 100,000	Above 100,000	0	0	0	2	1.06147859922179	1	45601
471	2	7	2	NA	1	W	3	458	1	1120.51236885535	y	2	NA	NA	NA	NA	NA	65≤age<100	65≤age<100	At or below 100,000	At or below 100,000	0	0	0	2	1.06147859922179	1	45801
472	2	7	2	NA	1	W	3	458	2	1120.51236885535	y	2	NA	NA	0	0	0	65≤age<100	65≤age<100	At or below 100,000	At or below 100,000	0	0	0	2	1.06147859922179	1	45802
473	2	7	2	NA	3	A	3	460	2	1090.3143833885	y	2	NA	NA	0	0	0	65≤age<100	65≤age<100	At or below 100,000	At or below 100,000	0	0	0	2	1.06147859922179	1	46002
474	1	7	2	2	1	W	3	460	1	1251.9592066773	y	2	NA	Quantity Not Sufficient	0	0	0	65≤age<100	65≤age<100	At or below 100,000	At or below 100,000	NA	NA	1	2	1.06147859922179	0	46001
475	1	3	2	NA	3	A	6	462	2	1880.34763460724	y	3	NA	NA	0	0	0	16≤age<25	16≤age<25	Above 100,000	Above 100,000	0	0	0	3	1.06147859922179	1	46202
476	2	6	2	2	1	W	6	462	1	829.511576221412	y	3	NA	NA	0	0	0	45≤age<65	45≤age<65	Above 100,000	Above 100,000	0	0	0	3	1.06147859922179	1	46201
477	2	2	2	NA	3	A	6	462	3	1031.31320133302	y	3	NA	NA	0	0	0	16≤age<25	16≤age<25	Above 100,000	Above 100,000	0	0	0	3	1.06147859922179	1	46203
478	1	7	1	1	1	W	1	463	1	2515.99733209988	y	1	NA	NA	0	0	0	65≤age<100	65≤age<100	At or below 100,000	At or below 100,000	0	0	0	1	1.06147859922179	1	46301
479	1	6	2	2	1	W	7	466	1	1625.93266173577	y	5	NA	Quantity Not Sufficient	0	0	0	45≤age<65	45≤age<65	Above 100,000	Above 100,000	NA	NA	1	1	1.06147859922179	0	46601
480	2	6	2	NA	1	W	7	467	2	1404.3544752019	y	4	NA	NA	0	0	0	45≤age<65	45≤age<65	Above 100,000	Above 100,000	0	0	0	3	1.06147859922179	1	46702
481	1	1	2	2	1	W	7	467	3	1859.15846943129	y	4	NA	Quantity Not Sufficient	NA	NA	NA	0≤age<16	0≤age<16	Above 100,000	Above 100,000	NA	NA	1	3	1.06147859922179	0	46703
482	1	6	2	2	1	W	7	467	1	1625.93266173577	y	4	NA	NA	0	0	0	45≤age<65	45≤age<65	Above 100,000	Above 100,000	0	0	0	3	1.06147859922179	1	46701
483	2	4	2	NA	1	W	7	467	4	1947.90497912861	y	4	NA	NA	0	0	0	25≤age<45	25≤age<45	Above 100,000	Above 100,000	0	0	0	3	1.06147859922179	1	46704
484	2	6	2	NA	1	W	4	468	2	768.780985608771	y	4	NA	NA	1	NA	NA	45≤age<65	45≤age<65	At or below 100,000	At or below 100,000	0	0	0	3	1.06147859922179	1	46802
485	1	3	2	NA	1	W	4	468	4	1662.45743765076	y	4	NA	NA	1	NA	NA	16≤age<25	16≤age<25	At or below 100,000	At or below 100,000	0	0	0	3	1.06147859922179	1	46804
486	1	6	2	2	1	W	4	468	1	1220.99427493817	y	4	NA	NA	1	1	0	45≤age<65	45≤age<65	At or below 100,000	At or below 100,000	0	0	0	3	1.06147859922179	1	46801
487	1	3	2	NA	1	W	4	468	3	1662.45743765076	y	4	NA	NA	0	0	0	16≤age<25	16≤age<25	At or below 100,000	At or below 100,000	0	0	0	3	1.06147859922179	1	46803
488	1	7	2	2	1	W	3	469	1	1251.9592066773	y	2	NA	NA	0	0	0	65≤age<100	65≤age<100	At or below 100,000	At or below 100,000	0	0	0	2	1.06147859922179	1	46901
489	2	7	2	NA	1	W	3	469	2	1120.51236885535	y	2	NA	NA	0	0	0	65≤age<100	65≤age<100	At or below 100,000	At or below 100,000	0	0	0	2	1.06147859922179	1	46902
490	2	6	2	2	1	U	7	472	1	1404.3544752019	y	1	NA	NA	0	0	0	45≤age<65	45≤age<65	Above 100,000	NA	0	0	0	1	1.06147859922179	1	47201
491	1	1	2	2	1	W	7	474	3	1859.15846943129	y	3	NA	Quantity Not Sufficient	NA	NA	NA	0≤age<16	0≤age<16	Above 100,000	Above 100,000	NA	NA	1	3	1.06147859922179	0	47403
492	1	5	2	NA	1	W	7	474	2	1340.26516678911	y	3	NA	NA	0	0	0	25≤age<45	25≤age<45	Above 100,000	Above 100,000	0	0	0	3	1.06147859922179	1	47402
493	2	5	2	2	1	W	7	474	1	1416.10285075982	y	3	NA	NA	0	0	0	25≤age<45	25≤age<45	Above 100,000	Above 100,000	0	0	0	3	1.06147859922179	1	47401
494	2	6	2	2	1	W	3	475	1	848.62825389988	y	1	NA	NA	0	0	0	45≤age<65	45≤age<65	At or below 100,000	At or below 100,000	0	0	0	1	1.06147859922179	1	47501
495	1	6	2	NA	1	W	7	477	2	1625.93266173577	y	3	NA	Quantity Not Sufficient	1	NA	NA	45≤age<65	45≤age<65	Above 100,000	Above 100,000	NA	NA	1	3	1.06147859922179	0	47702
496	2	6	2	2	1	W	7	477	1	1404.3544752019	y	3	NA	Quantity Not Sufficient	0	0	0	45≤age<65	45≤age<65	Above 100,000	Above 100,000	NA	NA	1	3	1.06147859922179	0	47701
497	2	3	2	NA	1	W	7	477	3	2157.16649113049	y	3	NA	NA	0	0	0	16≤age<25	16≤age<25	Above 100,000	Above 100,000	0	0	0	3	1.06147859922179	1	47703
498	2	7	2	2	1	W	3	479	1	1120.51236885535	y	2	NA	NA	0	0	0	65≤age<100	65≤age<100	At or below 100,000	At or below 100,000	0	0	0	1	1.06147859922179	1	47901
499	1	7	2	NA	1	W	5	481	2	1348.46646302067	y	2	NA	NA	0	0	0	65≤age<100	65≤age<100	At or below 100,000	At or below 100,000	0	0	0	2	1.06147859922179	1	48102
500	2	7	2	2	1	W	5	481	1	1146.2470411591	y	2	NA	NA	0	0	0	65≤age<100	65≤age<100	At or below 100,000	At or below 100,000	0	0	0	2	1.06147859922179	1	48101
501	1	6	2	NA	1	W	7	482	2	1625.93266173577	y	4	NA	NA	0	0	0	45≤age<65	45≤age<65	Above 100,000	Above 100,000	0	0	0	3	1.06147859922179	1	48202
502	2	3	2	NA	1	W	7	482	3	2157.16649113049	y	4	NA	NA	0	0	0	16≤age<25	16≤age<25	Above 100,000	Above 100,000	0	0	0	3	1.06147859922179	1	48203
503	2	6	2	2	1	W	7	482	1	1404.3544752019	y	4	NA	NA	0	0	0	45≤age<65	45≤age<65	Above 100,000	Above 100,000	0	0	0	3	1.06147859922179	1	48201
504	1	3	2	NA	1	W	7	482	4	2213.80550433686	y	4	NA	Blood Card-Lacking required specimen quantity	0	0	0	16≤age<25	16≤age<25	Above 100,000	Above 100,000	NA	NA	1	3	1.06147859922179	0	48204
505	2	5	2	2	1	W	7	483	1	1416.10285075982	y	4	NA	NA	0	0	0	25≤age<45	25≤age<45	Above 100,000	Above 100,000	0	0	0	2	1.06147859922179	1	48301
506	2	4	2	NA	1	W	7	483	2	1947.90497912861	y	4	NA	NA	0	0	0	25≤age<45	25≤age<45	Above 100,000	Above 100,000	0	0	0	2	1.06147859922179	1	48302
507	1	5	2	NA	3	A	7	485	2	1358.86826962452	y	3	NA	NA	0	0	0	25≤age<45	25≤age<45	Above 100,000	Above 100,000	0	0	0	2	1.06147859922179	1	48502
508	2	5	2	2	1	W	7	485	1	1416.10285075982	y	3	NA	NA	0	0	0	25≤age<45	25≤age<45	Above 100,000	Above 100,000	0	0	0	2	1.06147859922179	1	48501
509	2	6	2	2	1	W	6	487	1	829.511576221412	y	1	NA	NA	0	0	0	45≤age<65	45≤age<65	Above 100,000	Above 100,000	0	0	0	1	1.06147859922179	1	48701
510	1	5	2	NA	1	R	4	490	4	1006.47224455258	y	NA	NA	NA	0	0	0	25≤age<45	25≤age<45	At or below 100,000	At or below 100,000	0	0	0	3	1.06147859922179	1	49004
511	1	5	2	NA	1	W	4	490	3	1006.47224455258	y	NA	NA	NA	0	0	0	25≤age<45	25≤age<45	At or below 100,000	At or below 100,000	0	0	0	3	1.06147859922179	1	49003
512	2	4	2	NA	1	R	4	490	2	1066.33498605217	y	NA	NA	NA	NA	NA	NA	25≤age<45	25≤age<45	At or below 100,000	At or below 100,000	0	0	0	3	1.06147859922179	1	49002
513	1	7	1	1	1	W	4	490	1	1977.64432308784	y	NA	NA	NA	0	0	0	65≤age<100	NA	At or below 100,000	At or below 100,000	0	0	0	3	1.06147859922179	1	49001
514	1	2	2	NA	1	W	7	491	4	1747.28268592443	y	4	NA	NA	1	NA	NA	0≤age<16	0≤age<16	Above 100,000	Above 100,000	0	0	0	3	1.06147859922179	1	49104
515	1	6	2	NA	1	W	7	491	2	1625.93266173577	y	4	NA	NA	0	0	0	45≤age<65	45≤age<65	Above 100,000	Above 100,000	0	0	0	3	1.06147859922179	1	49102
516	2	6	2	2	1	W	7	491	1	1404.3544752019	y	4	NA	NA	0	0	0	45≤age<65	45≤age<65	Above 100,000	Above 100,000	0	0	0	3	1.06147859922179	1	49101
517	1	4	2	NA	1	W	7	491	3	1823.28280225613	y	4	NA	NA	0	0	0	25≤age<45	25≤age<45	Above 100,000	Above 100,000	0	0	0	3	1.06147859922179	1	49103
518	1	5	2	NA	1	W	7	492	2	1340.26516678911	y	2	NA	NA	0	0	0	25≤age<45	25≤age<45	Above 100,000	Above 100,000	0	0	0	2	1.06147859922179	1	49202
519	2	5	2	2	1	W	7	492	1	1416.10285075982	y	2	COVID-19 Total Ab	NA	0	0	0	25≤age<45	25≤age<45	Above 100,000	Above 100,000	0	1	0	2	1.06147859922179	1	49201
520	1	6	2	2	1	W	5	493	1	1327.61546283163	y	1	NA	Quantity Not Sufficient	0	0	0	45≤age<65	45≤age<65	At or below 100,000	At or below 100,000	NA	NA	1	1	1.06147859922179	0	49301
521	2	6	2	2	3	A	7	496	1	1366.50690010037	y	2	NA	NA	1	1	0	45≤age<65	45≤age<65	Above 100,000	Above 100,000	0	0	0	2	1.06147859922179	1	49601
522	1	6	2	NA	1	W	7	496	2	1625.93266173577	y	2	NA	Quantity Not Sufficient	0	0	0	45≤age<65	45≤age<65	Above 100,000	Above 100,000	NA	NA	1	2	1.06147859922179	0	49602
523	1	1	2	2	1	W	7	497	3	1859.15846943129	y	4	NA	NA	NA	NA	NA	0≤age<16	0≤age<16	Above 100,000	Above 100,000	0	0	0	3	1.06147859922179	1	49703
524	1	5	2	NA	1	W	7	497	2	1340.26516678911	y	4	NA	NA	0	0	0	25≤age<45	25≤age<45	Above 100,000	Above 100,000	0	0	0	3	1.06147859922179	1	49702
525	2	5	2	2	1	W	7	497	1	1416.10285075982	y	4	NA	NA	0	0	0	25≤age<45	25≤age<45	Above 100,000	Above 100,000	0	0	0	3	1.06147859922179	1	49701
526	1	6	2	2	1	W	7	500	1	1625.93266173577	y	1	NA	NA	0	0	0	45≤age<65	45≤age<65	Above 100,000	Above 100,000	0	0	0	1	1.06147859922179	1	50001
527	2	7	2	2	1	W	1	501	1	2357.2967911283	y	1	NA	NA	0	0	0	65≤age<100	65≤age<100	At or below 100,000	At or below 100,000	0	0	0	1	1.06147859922179	1	50101
528	1	6	2	NA	1	W	7	502	2	1625.93266173577	y	3	NA	Quantity Not Sufficient	0	0	0	45≤age<65	45≤age<65	Above 100,000	Above 100,000	NA	NA	1	3	1.06147859922179	0	50202
529	2	2	2	NA	1	W	7	502	3	1794.36083684832	y	3	NA	Quantity Not Sufficient	0	0	0	0≤age<16	0≤age<16	Above 100,000	Above 100,000	NA	NA	1	3	1.06147859922179	0	50203
530	2	6	2	2	1	W	7	502	1	1404.3544752019	y	3	NA	Quantity Not Sufficient	0	0	0	45≤age<65	45≤age<65	Above 100,000	Above 100,000	NA	NA	1	3	1.06147859922179	0	50201
531	1	2	2	NA	3	A	7	508	3	1771.53525944065	y	3	NA	NA	0	0	0	16≤age<25	16≤age<25	Above 100,000	Above 100,000	0	0	0	3	1.06147859922179	1	50803
532	2	6	2	2	3	A	7	508	1	1366.50690010037	y	3	NA	Quantity Not Sufficient	0	0	0	45≤age<65	45≤age<65	Above 100,000	Above 100,000	NA	NA	1	3	1.06147859922179	0	50801
533	1	6	2	NA	1	W	7	508	2	1625.93266173577	y	3	NA	NA	0	0	0	45≤age<65	45≤age<65	Above 100,000	Above 100,000	0	0	0	3	1.06147859922179	1	50802
534	1	4	2	NA	1	W	7	511	2	1823.28280225613	y	2	NA	NA	0	0	0	25≤age<45	25≤age<45	Above 100,000	Above 100,000	0	0	0	2	1.06147859922179	1	51102
535	2	4	2	2	1	W	7	511	1	1947.90497912861	y	2	NA	NA	1	1	0	25≤age<45	25≤age<45	Above 100,000	Above 100,000	0	0	0	2	1.06147859922179	1	51101
536	1	6	2	NA	1	W	6	514	2	1362.11762732836	y	2	NA	NA	0	0	0	45≤age<65	45≤age<65	Above 100,000	Above 100,000	0	0	0	2	1.06147859922179	1	51402
537	2	7	2	2	1	W	6	514	1	1095.2710765796	y	2	NA	NA	0	0	0	65≤age<100	65≤age<100	Above 100,000	Above 100,000	0	0	0	2	1.06147859922179	1	51401
538	1	5	2	2	3	A	6	515	1	1138.38565817158	y	1	COVID-19 IgG/COVID-19 Total Ab	NA	1	1	0	25≤age<45	25≤age<45	Above 100,000	Above 100,000	1	1	0	1	1.06147859922179	1	51501
539	2	7	2	2	1	W	2	516	1	1170.74761753155	y	1	NA	NA	0	0	0	65≤age<100	65≤age<100	At or below 100,000	At or below 100,000	0	0	0	1	1.06147859922179	1	51601
540	2	7	2	2	1	W	5	517	1	1146.2470411591	y	1	NA	NA	0	0	0	65≤age<100	65≤age<100	At or below 100,000	At or below 100,000	0	0	0	1	1.06147859922179	1	51701
541	2	7	2	2	1	W	5	518	1	1146.2470411591	y	3	NA	NA	0	0	0	65≤age<100	65≤age<100	At or below 100,000	At or below 100,000	0	0	0	3	1.06147859922179	1	51801
542	1	6	2	NA	1	W	5	518	3	1327.61546283163	y	3	NA	NA	0	0	0	45≤age<65	45≤age<65	At or below 100,000	At or below 100,000	0	0	0	3	1.06147859922179	1	51803
543	1	7	2	NA	1	W	5	518	2	1348.46646302067	y	3	NA	NA	1	NA	NA	65≤age<100	65≤age<100	At or below 100,000	At or below 100,000	0	0	0	3	1.06147859922179	1	51802
544	1	4	2	2	1	W	7	519	1	1823.28280225613	y	1	NA	NA	0	0	0	25≤age<45	25≤age<45	Above 100,000	Above 100,000	0	0	0	1	1.06147859922179	1	51901
545	2	5	2	2	3	A	4	520	1	754.320263200238	y	4	NA	NA	0	0	0	25≤age<45	25≤age<45	At or below 100,000	At or below 100,000	0	0	0	3	1.06147859922179	1	52001
546	2	1	2	2	3	A	4	520	2	1606.15344683943	y	4	NA	NA	NA	NA	NA	0≤age<16	0≤age<16	At or below 100,000	At or below 100,000	0	0	0	3	1.06147859922179	1	52002
547	2	1	2	2	3	A	4	520	3	1606.15344683943	y	4	NA	NA	NA	NA	NA	0≤age<16	0≤age<16	At or below 100,000	At or below 100,000	0	0	0	3	1.06147859922179	1	52003
548	2	6	2	2	1	W	7	521	1	1404.3544752019	y	1	NA	Quantity Not Sufficient	0	0	0	45≤age<65	45≤age<65	Above 100,000	Above 100,000	NA	NA	1	1	1.06147859922179	0	52101
549	2	6	2	NA	1	R	1	522	2	1785.31599952133	y	2	NA	NA	0	0	0	45≤age<65	45≤age<65	At or below 100,000	At or below 100,000	0	0	0	2	1.06147859922179	1	52202
550	1	5	2	2	1	W	1	522	1	1280.45344279756	y	2	NA	NA	0	0	0	25≤age<45	25≤age<45	At or below 100,000	At or below 100,000	0	0	0	2	1.06147859922179	1	52201
551	1	7	2	NA	1	W	5	523	2	1348.46646302067	y	2	NA	NA	0	0	0	65≤age<100	65≤age<100	At or below 100,000	At or below 100,000	0	0	0	2	1.06147859922179	1	52302
552	2	7	2	2	1	W	5	523	1	1146.2470411591	y	2	NA	NA	0	0	0	65≤age<100	65≤age<100	At or below 100,000	At or below 100,000	0	0	0	2	1.06147859922179	1	52301
553	1	4	2	NA	1	W	7	524	3	1823.28280225613	y	3	NA	NA	0	0	0	25≤age<45	25≤age<45	Above 100,000	Above 100,000	0	0	0	3	1.06147859922179	1	52403
554	2	6	2	2	1	W	7	524	1	1404.3544752019	y	3	NA	NA	1	1	0	45≤age<65	45≤age<65	Above 100,000	Above 100,000	0	0	0	3	1.06147859922179	1	52401
555	1	6	2	NA	1	W	7	524	2	1625.93266173577	y	3	NA	NA	0	0	0	45≤age<65	45≤age<65	Above 100,000	Above 100,000	0	0	0	3	1.06147859922179	1	52402
556	1	4	2	2	1	W	7	527	1	1823.28280225613	y	1	NA	NA	0	0	0	25≤age<45	25≤age<45	Above 100,000	Above 100,000	0	0	0	1	1.06147859922179	1	52701
557	2	6	2	2	4	P	3	528	1	2785.77923543224	y	6	NA	NA	0	0	0	45≤age<65	45≤age<65	At or below 100,000	At or below 100,000	0	0	0	1	1.06147859922179	1	52801
558	1	6	2	2	1	W	7	529	1	1625.93266173577	y	2	NA	NA	0	0	0	45≤age<65	45≤age<65	Above 100,000	Above 100,000	0	0	0	1	1.06147859922179	1	52901
559	2	7	2	2	1	W	4	530	1	1015.08357676842	y	1	NA	NA	1	1	0	65≤age<100	65≤age<100	At or below 100,000	At or below 100,000	0	0	0	1	1.06147859922179	1	53001
560	1	6	2	2	1	W	7	531	1	1625.93266173577	y	4	NA	NA	0	0	0	45≤age<65	45≤age<65	Above 100,000	Above 100,000	0	0	0	1	1.06147859922179	1	53101
561	1	3	2	NA	3	A	7	532	2	2244.53349195848	y	2	NA	NA	0	0	0	16≤age<25	16≤age<25	Above 100,000	Above 100,000	0	0	0	2	1.06147859922179	1	53202
562	1	4	2	2	3	A	7	532	1	1848.59026999378	y	2	NA	NA	0	0	0	25≤age<45	25≤age<45	Above 100,000	Above 100,000	0	0	0	2	1.06147859922179	1	53201
563	1	6	2	2	1	W	7	536	1	1625.93266173577	y	3	NA	NA	0	0	0	45≤age<65	45≤age<65	Above 100,000	NA	0	0	0	1	1.06147859922179	1	53601
564	1	4	2	NA	1	W	7	537	2	1823.28280225613	y	2	NA	NA	0	0	0	25≤age<45	25≤age<45	Above 100,000	Above 100,000	0	0	0	2	1.06147859922179	1	53702
565	2	4	2	2	1	W	7	537	1	1947.90497912861	y	2	NA	Quantity Not Sufficient	0	0	0	25≤age<45	25≤age<45	Above 100,000	Above 100,000	NA	NA	1	2	1.06147859922179	0	53701
566	1	7	2	2	1	W	3	538	1	1251.9592066773	y	1	NA	NA	0	0	0	65≤age<100	65≤age<100	At or below 100,000	At or below 100,000	0	0	0	1	1.06147859922179	1	53801
567	2	4	2	NA	1	W	5	540	2	1204.12087302007	y	2	NA	NA	0	0	0	25≤age<45	25≤age<45	At or below 100,000	At or below 100,000	0	0	0	2	1.06147859922179	1	54002
568	1	5	2	2	1	W	5	540	1	1094.36067163094	y	2	NA	NA	0	0	0	25≤age<45	25≤age<45	At or below 100,000	At or below 100,000	0	0	0	2	1.06147859922179	1	54001
569	2	7	2	2	1	W	7	542	1	1854.28254655629	y	1	NA	NA	0	0	0	65≤age<100	65≤age<100	Above 100,000	Above 100,000	0	0	0	1	1.06147859922179	1	54201
570	1	5	2	2	1	W	7	545	1	1340.26516678911	y	1	NA	Quantity Not Sufficient	0	0	0	25≤age<45	25≤age<45	Above 100,000	Above 100,000	NA	NA	1	1	1.06147859922179	0	54501
571	1	4	2	NA	3	A	5	546	2	1509.42107544837	y	2	NA	NA	0	0	0	25≤age<45	25≤age<45	At or below 100,000	At or below 100,000	0	0	0	2	1.06147859922179	1	54602
572	2	4	2	2	1	W	5	546	1	1204.12087302007	y	2	NA	NA	0	0	0	25≤age<45	25≤age<45	At or below 100,000	At or below 100,000	0	0	0	2	1.06147859922179	1	54601
573	1	7	2	2	1	W	7	547	1	1651.46891314768	y	2	NA	NA	0	0	0	65≤age<100	65≤age<100	Above 100,000	Above 100,000	0	0	0	2	1.06147859922179	1	54701
574	2	7	2	NA	1	W	7	547	2	1854.28254655629	y	2	NA	NA	NA	NA	NA	65≤age<100	65≤age<100	Above 100,000	Above 100,000	0	0	0	2	1.06147859922179	1	54702
575	2	2	2	NA	1	W	5	552	3	1109.20571615633	y	4	NA	NA	0	0	0	0≤age<16	0≤age<16	At or below 100,000	At or below 100,000	0	0	0	2	1.06147859922179	1	55203
576	2	6	2	2	1	W	5	552	1	868.118596558146	y	4	NA	NA	0	0	0	45≤age<65	45≤age<65	At or below 100,000	At or below 100,000	0	0	0	2	1.06147859922179	1	55201
577	2	5	2	2	1	W	7	555	1	1416.10285075982	y	3	NA	NA	0	0	0	25≤age<45	25≤age<45	Above 100,000	Above 100,000	0	0	0	2	1.06147859922179	1	55501
578	1	1	2	2	1	W	7	555	2	1859.15846943129	y	3	NA	NA	NA	NA	NA	0≤age<16	0≤age<16	Above 100,000	Above 100,000	0	0	0	2	1.06147859922179	1	55502
579	2	6	2	2	1	W	7	559	1	1404.3544752019	y	2	NA	NA	0	0	0	45≤age<65	45≤age<65	Above 100,000	Above 100,000	0	0	0	1	1.06147859922179	1	55901
580	2	4	2	NA	1	W	7	560	2	1947.90497912861	y	2	NA	NA	1	NA	NA	25≤age<45	25≤age<45	Above 100,000	Above 100,000	0	0	0	2	1.06147859922179	1	56002
581	1	4	2	2	1	W	7	560	1	1823.28280225613	y	2	NA	NA	1	1	0	25≤age<45	25≤age<45	Above 100,000	Above 100,000	0	0	0	2	1.06147859922179	1	56001
582	2	6	2	2	1	W	4	562	1	768.780985608771	y	2	NA	NA	1	1	0	45≤age<65	45≤age<65	At or below 100,000	At or below 100,000	0	0	0	2	1.06147859922179	1	56201
583	2	2	2	NA	1	W	4	562	2	982.280839381178	y	2	NA	NA	NA	NA	NA	16≤age<25	16≤age<25	At or below 100,000	At or below 100,000	0	0	0	2	1.06147859922179	1	56202
584	2	6	2	2	1	W	6	563	1	829.511576221412	y	2	NA	NA	0	0	0	45≤age<65	45≤age<65	Above 100,000	Above 100,000	0	0	0	1	1.06147859922179	1	56301
585	2	6	2	2	1	W	7	565	1	1404.3544752019	y	1	NA	NA	0	0	0	45≤age<65	45≤age<65	Above 100,000	Above 100,000	0	0	0	1	1.06147859922179	1	56501
586	2	7	2	2	1	W	2	567	1	1170.74761753155	y	1	NA	NA	0	0	0	65≤age<100	65≤age<100	At or below 100,000	At or below 100,000	0	0	0	1	1.06147859922179	1	56701
587	2	5	2	NA	3	A	7	569	4	1377.93865507987	y	4	NA	NA	1	NA	NA	25≤age<45	25≤age<45	Above 100,000	Above 100,000	0	0	0	3	1.06147859922179	1	56904
588	2	7	2	NA	3	A	7	569	3	1804.3093388089	y	4	NA	NA	NA	NA	NA	65≤age<100	65≤age<100	Above 100,000	Above 100,000	0	0	0	3	1.06147859922179	1	56903
589	1	5	2	2	3	A	7	569	1	1358.86826962452	y	4	NA	NA	1	0	0	25≤age<45	25≤age<45	Above 100,000	Above 100,000	0	0	0	3	1.06147859922179	1	56901
590	2	7	2	NA	3	A	7	569	2	1804.3093388089	y	4	NA	NA	0	0	0	65≤age<100	65≤age<100	Above 100,000	Above 100,000	0	0	0	3	1.06147859922179	1	56902
591	2	6	2	NA	1	W	7	570	2	1404.3544752019	y	2	NA	NA	0	0	0	45≤age<65	45≤age<65	Above 100,000	Above 100,000	0	0	0	2	1.06147859922179	1	57002
592	1	7	2	2	1	W	7	570	1	1651.46891314768	y	2	NA	NA	0	0	0	65≤age<100	65≤age<100	Above 100,000	Above 100,000	0	0	0	2	1.06147859922179	1	57001
593	1	1	2	2	1	W	7	571	3	1859.15846943129	y	5	NA	NA	NA	NA	NA	0≤age<16	0≤age<16	Above 100,000	Above 100,000	0	0	0	3	1.06147859922179	1	57103
594	1	5	2	2	1	W	7	571	1	1340.26516678911	y	5	NA	NA	1	0	1	25≤age<45	25≤age<45	Above 100,000	Above 100,000	0	0	0	3	1.06147859922179	1	57101
595	2	1	2	2	1	W	7	571	5	3015.26895907245	y	5	NA	NA	NA	NA	NA	0≤age<16	0≤age<16	Above 100,000	Above 100,000	0	0	0	3	1.06147859922179	1	57105
596	2	5	2	NA	1	W	7	571	2	1416.10285075982	y	5	NA	NA	0	0	0	25≤age<45	25≤age<45	Above 100,000	Above 100,000	0	0	0	3	1.06147859922179	1	57102
597	1	1	2	2	1	W	7	571	4	1859.15846943129	y	5	NA	NA	NA	NA	NA	0≤age<16	0≤age<16	Above 100,000	Above 100,000	0	0	0	3	1.06147859922179	1	57104
598	2	4	2	2	3	A	4	578	1	1037.59708961602	y	5	NA	NA	0	0	0	25≤age<45	25≤age<45	At or below 100,000	At or below 100,000	0	0	0	3	1.06147859922179	1	57801
599	2	4	2	NA	3	A	4	578	2	1037.59708961602	y	5	NA	NA	NA	NA	NA	25≤age<45	25≤age<45	At or below 100,000	At or below 100,000	0	0	0	3	1.06147859922179	1	57802
600	1	7	2	NA	3	A	4	578	4	1257.38450055805	y	5	NA	NA	NA	NA	NA	65≤age<100	65≤age<100	At or below 100,000	At or below 100,000	0	0	0	3	1.06147859922179	1	57804
601	1	4	2	NA	3	A	4	578	3	1388.19902538843	y	5	NA	NA	NA	NA	NA	25≤age<45	25≤age<45	At or below 100,000	At or below 100,000	0	0	0	3	1.06147859922179	1	57803
602	2	4	1	1	1	W	7	580	1	2023.78343399927	y	2	NA	NA	0	0	0	25≤age<45	25≤age<45	Above 100,000	Above 100,000	0	0	0	2	1.06147859922179	1	58001
603	1	4	2	NA	2	B	7	580	2	2016.50993977494	y	2	NA	NA	0	0	0	25≤age<45	25≤age<45	Above 100,000	Above 100,000	0	0	0	2	1.06147859922179	1	58002
604	2	4	2	2	2	B	3	582	1	1818.20839421035	y	1	NA	NA	0	0	0	25≤age<45	25≤age<45	At or below 100,000	At or below 100,000	0	0	0	1	1.06147859922179	1	58201
605	2	6	2	NA	1	W	7	584	2	1404.3544752019	y	4	NA	NA	0	0	0	45≤age<65	45≤age<65	Above 100,000	Above 100,000	0	0	0	3	1.06147859922179	1	58402
606	1	7	2	2	1	W	7	584	1	1651.46891314768	y	4	NA	NA	0	0	0	65≤age<100	65≤age<100	Above 100,000	Above 100,000	0	0	0	3	1.06147859922179	1	58401
607	1	4	2	NA	1	W	7	584	3	1823.28280225613	y	4	NA	NA	NA	NA	NA	25≤age<45	25≤age<45	Above 100,000	Above 100,000	0	0	0	3	1.06147859922179	1	58403
608	2	5	2	2	1	W	2	586	1	894.09191807672	y	1	NA	NA	0	0	0	25≤age<45	25≤age<45	At or below 100,000	At or below 100,000	0	0	0	1	1.06147859922179	1	58601
609	2	6	2	NA	1	W	7	588	2	1404.3544752019	y	2	NA	NA	NA	NA	NA	45≤age<65	45≤age<65	Above 100,000	Above 100,000	0	0	0	2	1.06147859922179	1	58802
610	1	6	2	2	1	W	7	588	1	1625.93266173577	y	2	NA	NA	0	0	0	45≤age<65	45≤age<65	Above 100,000	Above 100,000	0	0	0	2	1.06147859922179	1	58801
611	2	1	2	2	1	W	7	591	3	3015.26895907245	y	3	NA	NA	NA	NA	NA	0≤age<16	0≤age<16	Above 100,000	Above 100,000	0	0	0	2	1.06147859922179	1	59103
612	1	6	2	2	1	W	7	591	1	1625.93266173577	y	3	NA	NA	0	0	0	45≤age<65	45≤age<65	Above 100,000	Above 100,000	0	0	0	2	1.06147859922179	1	59101
613	1	6	2	2	1	W	5	592	1	1327.61546283163	y	2	NA	NA	0	0	0	45≤age<65	45≤age<65	At or below 100,000	NA	0	0	0	1	1.06147859922179	1	59201
614	1	7	2	2	1	W	6	593	1	1383.51050478425	y	1	NA	NA	0	0	0	65≤age<100	65≤age<100	Above 100,000	Above 100,000	0	0	0	1	1.06147859922179	1	59301
615	1	4	2	2	3	A	7	595	1	1848.59026999378	y	3	NA	NA	0	0	0	25≤age<45	25≤age<45	Above 100,000	Above 100,000	0	0	0	1	1.06147859922179	1	59501
616	2	6	2	2	1	W	5	597	1	868.118596558146	y	2	NA	NA	0	0	0	45≤age<65	45≤age<65	At or below 100,000	At or below 100,000	0	0	0	2	1.06147859922179	1	59701
617	1	5	2	NA	1	W	5	597	2	1094.36067163094	y	2	NA	NA	0	0	0	25≤age<45	25≤age<45	At or below 100,000	At or below 100,000	0	0	0	2	1.06147859922179	1	59702
618	2	2	2	NA	1	W	5	598	1	1109.20571615633	y	2	NA	NA	NA	NA	NA	16≤age<25	16≤age<25	At or below 100,000	At or below 100,000	0	0	0	2	1.06147859922179	1	59801
619	2	2	2	NA	1	W	5	598	2	1109.20571615633	y	2	NA	NA	0	0	0	16≤age<25	16≤age<25	At or below 100,000	At or below 100,000	0	0	0	2	1.06147859922179	1	59802
620	2	6	2	2	1	W	6	599	1	829.511576221412	y	1	NA	NA	1	1	0	45≤age<65	45≤age<65	Above 100,000	Above 100,000	0	0	0	1	1.06147859922179	1	59901
621	1	5	2	NA	1	W	6	601	3	1122.80099412524	y	4	NA	NA	0	0	0	25≤age<45	25≤age<45	Above 100,000	Above 100,000	0	0	0	3	1.06147859922179	1	60103
622	2	7	2	NA	1	W	6	601	2	1095.2710765796	y	4	NA	NA	0	0	0	65≤age<100	65≤age<100	Above 100,000	Above 100,000	0	0	0	3	1.06147859922179	1	60102
623	1	4	2	NA	1	W	6	601	4	1527.44680207507	y	4	NA	NA	0	0	0	25≤age<45	25≤age<45	Above 100,000	Above 100,000	0	0	0	3	1.06147859922179	1	60104
624	1	6	2	2	1	W	6	601	1	1362.11762732836	y	4	NA	NA	0	0	0	45≤age<65	45≤age<65	Above 100,000	Above 100,000	0	0	0	3	1.06147859922179	1	60101
625	1	6	2	NA	1	W	7	609	2	1625.93266173577	y	4	NA	NA	0	0	0	45≤age<65	45≤age<65	Above 100,000	Above 100,000	0	0	0	3	1.06147859922179	1	60902
626	2	3	2	NA	1	W	7	609	3	2157.16649113049	y	4	NA	NA	0	0	0	16≤age<25	16≤age<25	Above 100,000	Above 100,000	0	0	0	3	1.06147859922179	1	60903
627	1	3	2	NA	1	W	7	609	4	2213.80550433686	y	4	NA	NA	0	0	0	16≤age<25	16≤age<25	Above 100,000	Above 100,000	0	0	0	3	1.06147859922179	1	60904
628	2	6	2	2	1	W	7	609	1	1404.3544752019	y	4	NA	NA	0	0	0	45≤age<65	45≤age<65	Above 100,000	Above 100,000	0	0	0	3	1.06147859922179	1	60901
629	2	5	2	2	1	W	7	610	1	1416.10285075982	y	4	NA	NA	0	0	0	25≤age<45	25≤age<45	Above 100,000	Above 100,000	0	0	0	3	1.06147859922179	1	61001
630	1	5	2	NA	1	W	7	610	2	1340.26516678911	y	4	NA	NA	0	0	0	25≤age<45	25≤age<45	Above 100,000	Above 100,000	0	0	0	3	1.06147859922179	1	61002
631	2	1	2	2	1	W	7	610	3	3015.26895907245	y	4	NA	NA	NA	NA	NA	0≤age<16	0≤age<16	Above 100,000	Above 100,000	0	0	0	3	1.06147859922179	1	61003
632	2	4	2	2	4	N	7	611	1	6394.35844672188	y	2	NA	NA	0	0	0	25≤age<45	25≤age<45	Above 100,000	Above 100,000	0	0	0	2	1.06147859922179	1	61101
633	1	4	2	NA	1	W	7	611	2	1823.28280225613	y	2	NA	NA	0	0	0	25≤age<45	25≤age<45	Above 100,000	Above 100,000	0	0	0	2	1.06147859922179	1	61102
634	1	6	2	2	2	B	1	616	1	1717.99520906113	y	1	NA	Quantity Not Sufficient	0	0	0	45≤age<65	45≤age<65	At or below 100,000	At or below 100,000	NA	NA	1	1	1.06147859922179	0	61601
635	1	6	2	2	1	W	7	617	1	1625.93266173577	y	2	NA	Quantity Not Sufficient	0	0	0	45≤age<65	45≤age<65	Above 100,000	Above 100,000	NA	NA	1	1	1.06147859922179	0	61701
636	2	7	2	2	4	N	7	618	1	6087.0254921189	y	1	NA	NA	0	0	0	65≤age<100	65≤age<100	Above 100,000	Above 100,000	0	0	0	1	1.06147859922179	1	61801
637	1	1	2	2	3	A	7	619	3	1884.96389738031	y	3	NA	NA	NA	NA	NA	0≤age<16	0≤age<16	Above 100,000	NA	0	0	0	3	1.06147859922179	1	61903
638	2	4	2	NA	3	A	7	619	2	1895.40863202392	y	3	NA	NA	0	0	0	25≤age<45	25≤age<45	Above 100,000	NA	0	0	0	3	1.06147859922179	1	61902
639	1	5	2	NA	3	A	4	619	1	1020.44224625848	y	3	NA	NA	NA	NA	NA	25≤age<45	25≤age<45	At or below 100,000	NA	0	0	0	3	1.06147859922179	1	61901
640	1	6	2	2	1	W	7	623	1	1625.93266173577	y	3	NA	NA	0	0	0	45≤age<65	45≤age<65	Above 100,000	Above 100,000	0	0	0	3	1.06147859922179	1	62301
641	2	6	2	NA	1	W	7	623	2	1404.3544752019	y	3	NA	NA	0	0	0	45≤age<65	45≤age<65	Above 100,000	Above 100,000	0	0	0	3	1.06147859922179	1	62302
642	2	2	2	NA	1	W	7	623	3	1794.36083684832	y	3	NA	NA	0	0	0	0≤age<16	0≤age<16	Above 100,000	Above 100,000	0	0	0	3	1.06147859922179	1	62303
643	2	5	2	2	1	W	6	625	1	836.451001914272	y	2	NA	NA	0	0	0	25≤age<45	25≤age<45	Above 100,000	Above 100,000	0	0	0	2	1.06147859922179	1	62501
644	1	2	2	NA	3	A	6	625	2	1484.09553550746	y	2	NA	NA	0	0	0	16≤age<25	16≤age<25	Above 100,000	Above 100,000	0	0	0	2	1.06147859922179	1	62502
645	1	6	2	2	1	W	7	628	1	1625.93266173577	y	2	NA	NA	1	1	0	45≤age<65	45≤age<65	Above 100,000	Above 100,000	0	0	0	2	1.06147859922179	1	62801
646	1	6	2	NA	1	W	7	628	2	1625.93266173577	y	2	COVID-19 IgG/COVID-19 Total Ab	NA	1	NA	NA	45≤age<65	45≤age<65	Above 100,000	Above 100,000	1	1	0	2	1.06147859922179	1	62802
647	2	7	2	NA	1	W	7	629	2	1854.28254655629	y	2	NA	NA	0	0	0	65≤age<100	65≤age<100	Above 100,000	Above 100,000	0	0	0	2	1.06147859922179	1	62902
648	1	7	2	2	1	W	7	629	1	1651.46891314768	y	2	NA	NA	0	0	0	65≤age<100	65≤age<100	Above 100,000	Above 100,000	0	0	0	2	1.06147859922179	1	62901
649	1	2	2	NA	2	B	5	631	2	1577.89918441394	y	2	NA	NA	0	0	0	16≤age<25	16≤age<25	At or below 100,000	At or below 100,000	0	0	0	2	1.06147859922179	1	63102
650	2	6	2	2	1	W	5	631	1	868.118596558146	y	2	NA	NA	0	0	0	45≤age<65	45≤age<65	At or below 100,000	At or below 100,000	0	0	0	2	1.06147859922179	1	63101
651	2	6	2	2	1	W	3	632	1	848.62825389988	y	2	NA	NA	0	0	0	45≤age<65	45≤age<65	At or below 100,000	At or below 100,000	0	0	0	2	1.06147859922179	1	63201
652	1	6	2	NA	1	W	3	632	2	1232.60047409405	y	2	NA	NA	0	0	0	45≤age<65	45≤age<65	At or below 100,000	At or below 100,000	0	0	0	2	1.06147859922179	1	63202
653	2	7	2	2	1	W	2	633	1	1170.74761753155	y	2	NA	NA	0	0	0	65≤age<100	65≤age<100	At or below 100,000	At or below 100,000	0	0	0	2	1.06147859922179	1	63301
654	1	7	2	NA	1	W	2	633	2	1235.9234683068	y	2	NA	NA	0	0	0	65≤age<100	65≤age<100	At or below 100,000	At or below 100,000	0	0	0	2	1.06147859922179	1	63302
655	1	6	2	NA	1	W	6	635	2	1362.11762732836	y	2	NA	NA	0	0	0	45≤age<65	45≤age<65	Above 100,000	Above 100,000	0	0	0	2	1.06147859922179	1	63502
656	2	6	2	2	1	W	6	635	1	829.511576221412	y	2	NA	NA	0	0	0	45≤age<65	45≤age<65	Above 100,000	Above 100,000	0	0	0	2	1.06147859922179	1	63501
657	2	7	2	2	1	W	4	636	1	1015.08357676842	y	2	NA	NA	0	0	0	65≤age<100	65≤age<100	At or below 100,000	At or below 100,000	0	0	0	2	1.06147859922179	1	63601
658	1	7	2	NA	1	W	4	636	2	1240.17072517569	y	2	NA	NA	0	0	0	65≤age<100	65≤age<100	At or below 100,000	At or below 100,000	0	0	0	2	1.06147859922179	1	63602
659	2	6	2	2	1	W	7	637	1	1404.3544752019	y	2	NA	NA	0	0	0	45≤age<65	45≤age<65	Above 100,000	Above 100,000	0	0	0	2	1.06147859922179	1	63701
660	2	4	2	NA	1	W	7	637	2	1947.90497912861	y	2	NA	NA	0	0	0	25≤age<45	25≤age<45	Above 100,000	Above 100,000	0	0	0	2	1.06147859922179	1	63702
661	1	2	2	NA	3	A	7	640	4	1771.53525944065	y	4	NA	NA	NA	NA	NA	0≤age<16	0≤age<16	Above 100,000	Above 100,000	0	0	0	3	1.06147859922179	1	64004
662	2	6	2	2	3	A	7	640	1	1366.50690010037	y	4	NA	NA	0	0	0	45≤age<65	45≤age<65	Above 100,000	Above 100,000	0	0	0	3	1.06147859922179	1	64001
663	1	3	2	NA	3	A	7	640	3	2244.53349195848	y	4	NA	NA	NA	NA	NA	16≤age<25	16≤age<25	Above 100,000	Above 100,000	0	0	0	3	1.06147859922179	1	64003
664	1	6	2	NA	3	A	7	640	2	1648.50087678697	y	4	NA	NA	NA	NA	NA	45≤age<65	45≤age<65	Above 100,000	Above 100,000	0	0	0	3	1.06147859922179	1	64002
665	1	4	2	2	1	W	6	641	1	1527.44680207507	y	1	NA	NA	1	1	0	25≤age<45	25≤age<45	Above 100,000	Above 100,000	0	0	0	1	1.06147859922179	1	64101
666	2	4	2	NA	3	U	1	644	3	2409.5792167406	y	3	NA	NA	NA	NA	NA	25≤age<45	25≤age<45	At or below 100,000	At or below 100,000	0	0	0	3	1.06147859922179	1	64403
667	2	4	2	2	4	P	1	644	1	8128.9664704958	y	3	NA	NA	0	0	0	25≤age<45	25≤age<45	At or below 100,000	At or below 100,000	0	0	0	3	1.06147859922179	1	64401
668	1	1	2	NA	4	U	1	644	2	7618.30096586684	y	3	NA	NA	NA	NA	NA	0≤age<16	0≤age<16	At or below 100,000	At or below 100,000	0	0	0	3	1.06147859922179	1	64402
669	2	7	2	2	1	R	7	645	1	1854.28254655629	y	3	NA	Quantity Not Sufficient	0	0	0	65≤age<100	65≤age<100	Above 100,000	Above 100,000	NA	NA	1	3	1.06147859922179	0	64501
670	2	3	2	NA	2	B	7	645	3	3332.10602482451	y	3	NA	Quantity Not Sufficient	0	0	0	16≤age<25	16≤age<25	Above 100,000	Above 100,000	NA	NA	1	3	1.06147859922179	0	64503
671	1	4	2	NA	4	R	7	645	2	7820.28697456627	y	3	NA	NA	0	0	0	25≤age<45	25≤age<45	Above 100,000	Above 100,000	0	0	0	3	1.06147859922179	1	64502
672	1	6	2	2	1	W	7	647	1	1625.93266173577	y	2	NA	NA	0	0	0	45≤age<65	45≤age<65	Above 100,000	Above 100,000	0	0	0	2	1.06147859922179	1	64701
673	1	4	2	NA	4	N	7	647	2	7820.28697456627	y	2	NA	NA	0	0	0	25≤age<45	25≤age<45	Above 100,000	Above 100,000	0	0	0	2	1.06147859922179	1	64702
674	1	6	2	2	1	W	7	649	1	1625.93266173577	y	2	NA	NA	0	0	0	45≤age<65	45≤age<65	Above 100,000	Above 100,000	0	0	0	2	1.06147859922179	1	64901
675	2	6	2	NA	1	W	7	649	2	1404.3544752019	y	2	NA	NA	0	0	0	45≤age<65	45≤age<65	Above 100,000	Above 100,000	0	0	0	2	1.06147859922179	1	64902
676	2	6	2	2	1	W	6	652	1	829.511576221412	y	1	NA	NA	1	1	0	45≤age<65	45≤age<65	Above 100,000	Above 100,000	0	0	0	1	1.06147859922179	1	65201
677	1	6	2	NA	3	R	7	653	2	1648.50087678697	y	2	COVID-19 Total Ab	NA	0	0	0	45≤age<65	45≤age<65	Above 100,000	Above 100,000	0	1	0	2	1.06147859922179	1	65302
678	2	6	2	2	1	W	7	653	1	1404.3544752019	y	2	NA	NA	1	1	0	45≤age<65	45≤age<65	Above 100,000	Above 100,000	0	0	0	2	1.06147859922179	1	65301
679	2	6	2	2	1	W	7	654	1	1404.3544752019	y	3	NA	NA	1	1	0	45≤age<65	45≤age<65	Above 100,000	Above 100,000	0	0	0	3	1.06147859922179	1	65401
680	1	1	2	2	3	A	7	654	2	1884.96389738031	y	3	NA	NA	NA	NA	NA	0≤age<16	0≤age<16	Above 100,000	Above 100,000	0	0	0	3	1.06147859922179	1	65402
681	1	6	2	NA	1	R	7	654	3	1625.93266173577	y	3	NA	NA	1	NA	NA	45≤age<65	45≤age<65	Above 100,000	Above 100,000	0	0	0	3	1.06147859922179	1	65403
682	2	6	2	2	1	W	4	658	1	768.780985608771	y	2	NA	NA	0	0	0	45≤age<65	45≤age<65	At or below 100,000	At or below 100,000	0	0	0	2	1.06147859922179	1	65801
683	1	7	2	NA	1	W	4	658	2	1240.17072517569	y	2	NA	NA	0	0	0	65≤age<100	65≤age<100	At or below 100,000	At or below 100,000	0	0	0	2	1.06147859922179	1	65802
684	2	4	2	NA	3	A	7	660	2	1895.40863202392	y	5	NA	Quantity Not Sufficient	0	0	0	25≤age<45	25≤age<45	Above 100,000	Above 100,000	NA	NA	1	2	1.06147859922179	0	66002
685	1	5	2	2	3	A	7	660	1	1358.86826962452	y	5	NA	NA	1	1	0	25≤age<45	25≤age<45	Above 100,000	Above 100,000	0	0	0	2	1.06147859922179	1	66001
686	1	4	2	2	1	W	7	661	1	1823.28280225613	y	2	NA	NA	0	0	0	25≤age<45	25≤age<45	Above 100,000	Above 100,000	0	0	0	2	1.06147859922179	1	66101
687	1	4	2	NA	1	W	7	661	2	1823.28280225613	y	2	NA	NA	0	0	0	25≤age<45	25≤age<45	Above 100,000	Above 100,000	0	0	0	2	1.06147859922179	1	66102
688	2	5	2	NA	1	R	6	662	1	836.451001914272	y	1	NA	NA	0	0	0	25≤age<45	25≤age<45	Above 100,000	NA	0	0	0	1	1.06147859922179	1	66201
689	2	7	2	2	1	W	2	663	1	1170.74761753155	y	1	NA	NA	0	0	0	65≤age<100	65≤age<100	At or below 100,000	At or below 100,000	0	0	0	1	1.06147859922179	1	66301
690	1	6	2	NA	1	R	7	664	1	1625.93266173577	y	1	NA	NA	0	0	0	45≤age<65	45≤age<65	Above 100,000	NA	0	0	0	1	1.06147859922179	1	66401
691	1	6	2	2	1	W	7	667	1	1625.93266173577	y	4	NA	Quantity Not Sufficient	0	0	0	45≤age<65	45≤age<65	Above 100,000	Above 100,000	NA	NA	1	3	1.06147859922179	0	66701
692	2	6	2	NA	3	A	7	667	2	1366.50690010037	y	4	NA	NA	0	0	0	45≤age<65	45≤age<65	Above 100,000	Above 100,000	0	0	0	3	1.06147859922179	1	66702
693	1	2	2	NA	1	W	7	667	3	1747.28268592443	y	4	COVID-19 Total Ab	NA	0	0	0	0≤age<16	0≤age<16	Above 100,000	Above 100,000	0	1	0	3	1.06147859922179	1	66703
694	2	4	2	NA	3	A	7	672	2	1895.40863202392	y	3	NA	NA	0	0	0	25≤age<45	25≤age<45	Above 100,000	Above 100,000	0	0	0	3	1.06147859922179	1	67202
695	1	5	2	2	3	A	7	672	1	1358.86826962452	y	3	NA	NA	0	0	0	25≤age<45	25≤age<45	Above 100,000	Above 100,000	0	0	0	3	1.06147859922179	1	67201
696	2	4	2	NA	3	A	7	672	3	1895.40863202392	y	3	NA	NA	0	0	0	25≤age<45	25≤age<45	Above 100,000	Above 100,000	0	0	0	3	1.06147859922179	1	67203
697	1	5	2	2	1	W	7	675	1	1340.26516678911	y	2	NA	NA	0	0	0	25≤age<45	25≤age<45	Above 100,000	Above 100,000	0	0	0	1	1.06147859922179	1	67501
698	1	7	2	NA	1	R	3	681	1	1251.9592066773	y	1	NA	NA	0	0	0	65≤age<100	65≤age<100	At or below 100,000	NA	0	0	0	1	1.06147859922179	1	68101
699	1	5	2	NA	1	W	7	684	2	1340.26516678911	y	4	NA	Quantity Not Sufficient	0	0	0	25≤age<45	25≤age<45	Above 100,000	Above 100,000	NA	NA	1	3	1.06147859922179	0	68402
700	1	1	2	2	1	W	7	684	3	1859.15846943129	y	4	NA	NA	NA	NA	NA	0≤age<16	0≤age<16	Above 100,000	Above 100,000	0	0	0	3	1.06147859922179	1	68403
701	2	5	2	2	1	W	7	684	1	1416.10285075982	y	4	NA	NA	0	0	0	25≤age<45	25≤age<45	Above 100,000	Above 100,000	0	0	0	3	1.06147859922179	1	68401
702	2	7	2	2	1	W	4	686	1	1015.08357676842	y	1	NA	NA	0	0	0	65≤age<100	65≤age<100	At or below 100,000	At or below 100,000	0	0	0	1	1.06147859922179	1	68601
703	1	6	2	2	1	W	4	687	1	1220.99427493817	y	1	NA	NA	0	0	0	45≤age<65	45≤age<65	At or below 100,000	At or below 100,000	0	0	0	1	1.06147859922179	1	68701
704	2	4	2	2	1	W	4	693	1	1066.33498605217	y	2	NA	NA	0	0	0	25≤age<45	25≤age<45	At or below 100,000	At or below 100,000	0	0	0	1	1.06147859922179	1	69301
705	2	5	2	NA	1	U	7	697	2	1416.10285075982	y	2	NA	NA	NA	NA	NA	25≤age<45	25≤age<45	Above 100,000	Above 100,000	0	0	0	2	1.06147859922179	1	69702
706	1	5	2	2	1	W	7	697	1	1340.26516678911	y	2	NA	NA	0	0	0	25≤age<45	25≤age<45	Above 100,000	Above 100,000	0	0	0	2	1.06147859922179	1	69701
707	2	6	2	2	1	W	7	698	1	1404.3544752019	y	2	NA	NA	1	1	0	45≤age<65	45≤age<65	Above 100,000	Above 100,000	0	0	0	2	1.06147859922179	1	69801
708	1	7	2	NA	1	W	7	698	2	1651.46891314768	y	2	NA	NA	0	0	0	65≤age<100	65≤age<100	Above 100,000	Above 100,000	0	0	0	2	1.06147859922179	1	69802
709	1	4	2	2	1	W	7	701	1	1823.28280225613	y	2	NA	NA	0	0	0	25≤age<45	25≤age<45	Above 100,000	Above 100,000	0	0	0	2	1.06147859922179	1	70101
710	2	4	2	NA	1	W	7	701	2	1947.90497912861	y	2	NA	NA	0	0	0	25≤age<45	25≤age<45	Above 100,000	Above 100,000	0	0	0	2	1.06147859922179	1	70102
711	2	7	2	NA	1	W	5	705	2	1146.2470411591	y	2	NA	NA	0	0	0	65≤age<100	65≤age<100	At or below 100,000	At or below 100,000	0	0	0	2	1.06147859922179	1	70502
712	1	7	2	2	1	W	5	705	1	1348.46646302067	y	2	NA	NA	0	0	0	65≤age<100	65≤age<100	At or below 100,000	At or below 100,000	0	0	0	2	1.06147859922179	1	70501
713	2	5	2	NA	2	B	2	708	1	1381.07516467542	y	1	NA	NA	1	1	0	25≤age<45	25≤age<45	At or below 100,000	NA	0	0	0	1	1.06147859922179	1	70801
714	1	5	2	2	1	W	7	709	1	1340.26516678911	y	4	NA	NA	0	0	0	25≤age<45	25≤age<45	Above 100,000	Above 100,000	0	0	0	2	1.06147859922179	1	70901
715	2	5	2	NA	1	W	7	709	2	1416.10285075982	y	4	NA	NA	0	0	0	25≤age<45	25≤age<45	Above 100,000	Above 100,000	0	0	0	2	1.06147859922179	1	70902
716	1	5	2	NA	3	A	7	710	2	1358.86826962452	y	3	NA	NA	0	0	0	25≤age<45	25≤age<45	Above 100,000	Above 100,000	0	0	0	3	1.06147859922179	1	71002
717	2	1	2	2	3	A	7	710	3	2934.00698398357	y	3	NA	NA	NA	NA	NA	0≤age<16	0≤age<16	Above 100,000	Above 100,000	0	0	0	3	1.06147859922179	1	71003
718	2	5	2	2	1	W	7	710	1	1416.10285075982	y	3	NA	NA	0	0	0	25≤age<45	25≤age<45	Above 100,000	Above 100,000	0	0	0	3	1.06147859922179	1	71001
719	1	7	2	2	1	W	7	712	1	1651.46891314768	y	2	NA	NA	0	0	0	65≤age<100	65≤age<100	Above 100,000	Above 100,000	0	0	0	2	1.06147859922179	1	71201
720	2	6	2	NA	1	W	7	712	2	1404.3544752019	y	2	NA	NA	NA	NA	NA	45≤age<65	45≤age<65	Above 100,000	Above 100,000	0	0	0	2	1.06147859922179	1	71202
721	1	5	2	NA	1	W	5	715	1	1094.36067163094	y	2	NA	NA	0	0	0	25≤age<45	25≤age<45	At or below 100,000	NA	0	0	0	1	1.06147859922179	1	71501
722	1	6	2	2	1	W	7	716	1	1625.93266173577	y	2	NA	NA	0	0	0	45≤age<65	45≤age<65	Above 100,000	Above 100,000	0	0	0	1	1.06147859922179	1	71601
723	2	6	2	2	1	W	5	718	1	868.118596558146	y	1	NA	NA	1	1	0	45≤age<65	45≤age<65	At or below 100,000	At or below 100,000	0	0	0	1	1.06147859922179	1	71801
724	2	6	2	2	1	W	6	719	1	829.511576221412	y	2	NA	NA	1	1	0	45≤age<65	45≤age<65	Above 100,000	Above 100,000	0	0	0	1	1.06147859922179	1	71901
725	1	7	2	NA	1	W	5	721	2	1348.46646302067	y	2	NA	NA	0	0	0	65≤age<100	65≤age<100	At or below 100,000	NA	0	0	0	2	1.06147859922179	1	72102
726	2	7	2	NA	1	W	4	721	1	1015.08357676842	y	2	NA	NA	0	0	0	65≤age<100	65≤age<100	At or below 100,000	NA	0	0	0	2	1.06147859922179	1	72101
727	1	6	2	NA	3	A	4	722	2	1237.94187801029	y	3	NA	NA	0	0	0	45≤age<65	45≤age<65	At or below 100,000	At or below 100,000	0	0	0	3	1.06147859922179	1	72202
728	2	6	2	2	3	A	4	722	1	748.062216520736	y	3	NA	NA	0	0	0	45≤age<65	45≤age<65	At or below 100,000	At or below 100,000	0	0	0	3	1.06147859922179	1	72201
729	1	3	2	NA	3	A	4	722	3	1685.53262265031	y	3	NA	NA	0	0	0	16≤age<25	16≤age<25	At or below 100,000	At or below 100,000	0	0	0	3	1.06147859922179	1	72203
730	1	1	2	2	1	W	1	724	4	1776.19020614607	y	4	NA	NA	NA	NA	NA	0≤age<16	0≤age<16	At or below 100,000	At or below 100,000	0	0	0	3	1.06147859922179	1	72404
731	1	1	2	2	1	W	1	724	3	1776.19020614607	y	4	NA	NA	NA	NA	NA	0≤age<16	0≤age<16	At or below 100,000	At or below 100,000	0	0	0	3	1.06147859922179	1	72403
732	1	6	2	NA	1	W	1	724	2	1553.37251617475	y	4	NA	NA	0	0	0	45≤age<65	45≤age<65	At or below 100,000	At or below 100,000	0	0	0	3	1.06147859922179	1	72402
733	2	6	2	2	1	W	1	724	1	1785.31599952133	y	4	NA	Quantity Not Sufficient	0	0	0	45≤age<65	45≤age<65	At or below 100,000	At or below 100,000	NA	NA	1	3	1.06147859922179	0	72401
734	1	2	2	NA	1	U	1	727	3	1669.30707905545	y	3	NA	NA	NA	NA	NA	0≤age<16	0≤age<16	At or below 100,000	At or below 100,000	0	0	0	2	1.06147859922179	1	72703
735	2	6	2	2	1	W	1	727	1	1785.31599952133	y	3	NA	NA	0	0	0	45≤age<65	45≤age<65	At or below 100,000	At or below 100,000	0	0	0	2	1.06147859922179	1	72701
736	2	7	2	2	1	W	3	730	1	1120.51236885535	y	2	NA	NA	0	0	0	65≤age<100	65≤age<100	At or below 100,000	At or below 100,000	0	0	0	2	1.06147859922179	1	73001
737	1	7	2	NA	1	W	3	730	2	1251.9592066773	y	2	NA	Quantity Not Sufficient	0	0	0	65≤age<100	65≤age<100	At or below 100,000	At or below 100,000	NA	NA	1	2	1.06147859922179	0	73002
738	1	7	2	NA	2	B	4	731	2	1371.60104359025	y	2	NA	NA	0	0	0	65≤age<100	65≤age<100	At or below 100,000	At or below 100,000	0	0	0	1	1.06147859922179	1	73102
739	1	7	1	1	1	W	3	732	1	1996.44288287176	y	1	NA	NA	0	0	0	65≤age<100	65≤age<100	At or below 100,000	At or below 100,000	0	0	0	1	1.06147859922179	1	73201
740	1	6	2	2	1	W	7	733	1	1625.93266173577	y	3	NA	NA	0	0	0	45≤age<65	45≤age<65	Above 100,000	Above 100,000	0	0	0	3	1.06147859922179	1	73301
741	2	6	2	NA	1	U	7	733	2	1404.3544752019	y	3	NA	NA	NA	NA	NA	45≤age<65	45≤age<65	Above 100,000	Above 100,000	0	0	0	3	1.06147859922179	1	73302
742	2	2	2	NA	3	A	7	733	3	1746.00252864975	y	3	NA	NA	0	0	0	16≤age<25	16≤age<25	Above 100,000	Above 100,000	0	0	0	3	1.06147859922179	1	73303
743	2	6	2	2	1	W	1	735	1	1785.31599952133	y	1	NA	NA	0	0	0	45≤age<65	45≤age<65	At or below 100,000	At or below 100,000	0	0	0	1	1.06147859922179	1	73501
744	2	5	2	2	1	W	7	736	1	1416.10285075982	y	3	NA	NA	0	0	0	25≤age<45	25≤age<45	Above 100,000	Above 100,000	0	0	0	1	1.06147859922179	1	73601
745	1	5	2	2	1	W	7	737	1	1340.26516678911	y	1	NA	NA	0	0	0	25≤age<45	25≤age<45	Above 100,000	Above 100,000	0	0	0	1	1.06147859922179	1	73701
746	1	5	2	2	3	A	6	739	1	1138.38565817158	y	4	NA	NA	0	0	0	25≤age<45	25≤age<45	Above 100,000	Above 100,000	0	0	0	1	1.06147859922179	1	73901
747	2	7	2	2	1	W	4	740	1	1015.08357676842	y	1	NA	NA	0	0	0	65≤age<100	65≤age<100	At or below 100,000	At or below 100,000	0	0	0	1	1.06147859922179	1	74001
748	2	6	2	2	1	W	7	741	1	1404.3544752019	y	2	NA	NA	1	1	0	45≤age<65	45≤age<65	Above 100,000	Above 100,000	0	0	0	2	1.06147859922179	1	74101
749	2	6	2	NA	1	W	7	741	2	1404.3544752019	y	2	NA	NA	0	0	0	45≤age<65	45≤age<65	Above 100,000	Above 100,000	0	0	0	2	1.06147859922179	1	74102
750	2	6	1	1	1	W	7	744	1	1459.05952950937	y	2	NA	NA	0	0	0	45≤age<65	45≤age<65	Above 100,000	Above 100,000	0	0	0	2	1.06147859922179	1	74401
751	1	6	2	NA	3	A	7	744	2	1648.50087678697	y	2	NA	NA	NA	NA	NA	45≤age<65	45≤age<65	Above 100,000	Above 100,000	0	0	0	2	1.06147859922179	1	74402
752	1	6	2	NA	1	W	6	746	2	1362.11762732836	y	5	NA	Quantity Not Sufficient	0	0	0	45≤age<65	45≤age<65	Above 100,000	NA	NA	NA	1	3	1.06147859922179	0	74602
753	2	2	2	NA	1	W	4	746	3	982.280839381178	y	5	NA	NA	0	0	0	16≤age<25	16≤age<25	At or below 100,000	NA	0	0	0	3	1.06147859922179	1	74603
754	2	2	2	NA	1	W	7	746	4	1794.36083684832	y	5	NA	NA	0	0	0	16≤age<25	16≤age<25	Above 100,000	NA	0	0	0	3	1.06147859922179	1	74604
755	2	2	2	NA	1	W	7	746	5	1794.36083684832	y	5	NA	NA	0	0	0	16≤age<25	16≤age<25	Above 100,000	NA	0	0	0	3	1.06147859922179	1	74605
756	2	6	2	2	1	W	7	746	1	1404.3544752019	y	5	NA	NA	0	0	0	45≤age<65	45≤age<65	Above 100,000	NA	0	0	0	3	1.06147859922179	1	74601
757	2	1	2	2	3	A	6	747	2	1733.03307740658	y	4	NA	NA	NA	NA	NA	0≤age<16	0≤age<16	Above 100,000	Above 100,000	0	0	0	1	1.06147859922179	1	74702
758	2	6	2	2	1	W	7	748	1	1404.3544752019	y	2	NA	NA	0	0	0	45≤age<65	45≤age<65	Above 100,000	Above 100,000	0	0	0	1	1.06147859922179	1	74801
759	1	4	2	2	1	W	4	749	1	1369.19438027117	y	2	NA	NA	1	1	0	25≤age<45	25≤age<45	At or below 100,000	At or below 100,000	0	0	0	2	1.06147859922179	1	74901
760	2	4	2	NA	3	U	4	749	2	1037.59708961602	y	2	NA	NA	NA	NA	NA	25≤age<45	25≤age<45	At or below 100,000	At or below 100,000	0	0	0	2	1.06147859922179	1	74902
761	1	5	2	2	1	W	4	750	1	1006.47224455258	y	1	NA	NA	0	0	0	25≤age<45	25≤age<45	At or below 100,000	At or below 100,000	0	0	0	1	1.06147859922179	1	75001
762	1	4	2	2	3	A	7	759	1	1848.59026999378	y	4	NA	NA	1	1	0	25≤age<45	25≤age<45	Above 100,000	Above 100,000	0	0	0	1	1.06147859922179	1	75901
763	2	6	2	2	3	A	6	765	1	807.156108116313	y	2	NA	NA	1	1	0	45≤age<65	45≤age<65	Above 100,000	Above 100,000	0	0	0	2	1.06147859922179	1	76501
764	1	7	2	NA	1	W	6	765	2	1383.51050478425	y	2	NA	NA	0	0	0	65≤age<100	65≤age<100	Above 100,000	Above 100,000	0	0	0	2	1.06147859922179	1	76502
765	1	4	2	NA	1	W	5	766	2	1488.756882961	y	3	NA	NA	0	0	0	25≤age<45	25≤age<45	At or below 100,000	At or below 100,000	0	0	0	2	1.06147859922179	1	76602
766	1	4	2	2	1	W	5	766	1	1488.756882961	y	3	NA	NA	0	0	0	25≤age<45	25≤age<45	At or below 100,000	At or below 100,000	0	0	0	2	1.06147859922179	1	76601
767	1	5	2	2	3	A	7	769	1	1358.86826962452	y	6	NA	NA	1	1	0	25≤age<45	25≤age<45	Above 100,000	Above 100,000	0	0	0	1	1.06147859922179	1	76901
768	1	5	2	2	1	W	7	772	1	1340.26516678911	y	2	NA	NA	0	0	0	25≤age<45	25≤age<45	Above 100,000	Above 100,000	0	0	0	1	1.06147859922179	1	77201
769	1	7	2	NA	1	W	6	774	2	1383.51050478425	y	2	NA	NA	0	0	0	65≤age<100	65≤age<100	Above 100,000	Above 100,000	0	0	0	2	1.06147859922179	1	77402
770	2	7	2	2	1	W	6	774	1	1095.2710765796	y	2	NA	NA	0	0	0	65≤age<100	65≤age<100	Above 100,000	Above 100,000	0	0	0	2	1.06147859922179	1	77401
771	1	6	2	2	1	W	7	777	1	1625.93266173577	y	2	NA	NA	0	0	0	45≤age<65	45≤age<65	Above 100,000	Above 100,000	0	0	0	1	1.06147859922179	1	77701
772	1	5	2	2	1	W	5	778	1	1094.36067163094	y	2	NA	NA	1	1	0	25≤age<45	25≤age<45	At or below 100,000	At or below 100,000	0	0	0	1	1.06147859922179	1	77801
773	1	7	2	2	1	W	6	783	1	1383.51050478425	y	1	NA	NA	0	0	0	65≤age<100	65≤age<100	Above 100,000	NA	0	0	0	1	1.06147859922179	1	78301
774	2	4	2	2	1	W	7	789	1	1947.90497912861	y	2	NA	NA	1	1	0	25≤age<45	25≤age<45	Above 100,000	Above 100,000	0	0	0	2	1.06147859922179	1	78901
775	1	4	2	NA	3	A	7	789	2	1848.59026999378	y	2	NA	NA	0	0	0	25≤age<45	25≤age<45	Above 100,000	Above 100,000	0	0	0	2	1.06147859922179	1	78902
776	1	7	2	2	1	W	3	790	1	1251.9592066773	y	1	NA	NA	0	0	0	65≤age<100	65≤age<100	At or below 100,000	At or below 100,000	0	0	0	1	1.06147859922179	1	79001
777	1	4	2	2	1	W	7	791	1	1823.28280225613	y	2	NA	NA	0	0	0	25≤age<45	25≤age<45	Above 100,000	Above 100,000	0	0	0	1	1.06147859922179	1	79101
778	2	4	2	NA	1	W	6	792	2	1150.57114004939	y	2	NA	NA	1	NA	NA	25≤age<45	25≤age<45	Above 100,000	Above 100,000	0	0	0	2	1.06147859922179	1	79202
779	1	4	2	NA	3	A	6	792	1	1548.64801705755	y	2	NA	NA	0	0	0	25≤age<45	25≤age<45	Above 100,000	Above 100,000	0	0	0	2	1.06147859922179	1	79201
780	2	5	2	NA	1	W	7	795	2	1416.10285075982	y	5	NA	NA	0	0	0	25≤age<45	25≤age<45	Above 100,000	Above 100,000	0	0	0	3	1.06147859922179	1	79502
781	1	5	2	2	1	W	7	795	1	1340.26516678911	y	5	NA	NA	0	0	0	25≤age<45	25≤age<45	Above 100,000	Above 100,000	0	0	0	3	1.06147859922179	1	79501
782	1	1	2	2	1	W	7	795	4	1859.15846943129	y	5	NA	NA	NA	NA	NA	0≤age<16	0≤age<16	Above 100,000	Above 100,000	0	0	0	3	1.06147859922179	1	79504
783	2	1	2	2	1	W	7	795	5	3015.26895907245	y	5	NA	NA	NA	NA	NA	0≤age<16	0≤age<16	Above 100,000	Above 100,000	0	0	0	3	1.06147859922179	1	79505
784	2	1	2	2	1	W	7	795	3	3015.26895907245	y	5	NA	NA	NA	NA	NA	0≤age<16	0≤age<16	Above 100,000	Above 100,000	0	0	0	3	1.06147859922179	1	79503
785	1	4	2	2	1	W	7	806	1	1823.28280225613	y	1	NA	NA	1	1	0	25≤age<45	25≤age<45	Above 100,000	Above 100,000	0	0	0	1	1.06147859922179	1	80601
786	2	5	2	NA	3	A	7	811	2	1377.93865507987	y	3	NA	NA	NA	NA	NA	25≤age<45	25≤age<45	Above 100,000	Above 100,000	0	0	0	2	1.06147859922179	1	81102
787	1	6	2	2	3	A	7	811	1	1648.50087678697	y	3	NA	NA	0	0	0	45≤age<65	45≤age<65	Above 100,000	Above 100,000	0	0	0	2	1.06147859922179	1	81101
788	2	3	2	NA	1	W	6	812	3	1274.175863592	y	4	NA	NA	0	0	0	16≤age<25	16≤age<25	Above 100,000	Above 100,000	0	0	0	3	1.06147859922179	1	81203
789	1	4	2	NA	1	W	6	812	4	1527.44680207507	y	4	NA	NA	0	0	0	25≤age<45	25≤age<45	Above 100,000	Above 100,000	0	0	0	3	1.06147859922179	1	81204
790	1	6	2	NA	1	W	6	812	2	1362.11762732836	y	4	NA	NA	0	0	0	45≤age<65	45≤age<65	Above 100,000	Above 100,000	0	0	0	3	1.06147859922179	1	81202
791	2	6	2	2	1	W	6	812	1	829.511576221412	y	4	NA	NA	0	0	0	45≤age<65	45≤age<65	Above 100,000	Above 100,000	0	0	0	3	1.06147859922179	1	81201
792	2	5	2	NA	3	A	7	814	2	1377.93865507987	y	2	NA	NA	NA	NA	NA	25≤age<45	25≤age<45	Above 100,000	Above 100,000	0	0	0	2	1.06147859922179	1	81402
793	1	5	2	2	1	W	7	814	1	1340.26516678911	y	2	NA	NA	1	1	0	25≤age<45	25≤age<45	Above 100,000	Above 100,000	0	0	0	2	1.06147859922179	1	81401
794	1	6	2	2	1	W	7	819	1	1625.93266173577	y	4	NA	NA	1	1	0	45≤age<65	45≤age<65	Above 100,000	Above 100,000	0	0	0	3	1.06147859922179	1	81901
795	2	3	2	NA	1	W	7	819	4	2157.16649113049	y	4	NA	NA	NA	NA	NA	16≤age<25	16≤age<25	Above 100,000	Above 100,000	0	0	0	3	1.06147859922179	1	81904
796	2	6	2	NA	1	W	7	819	2	1404.3544752019	y	4	NA	NA	0	0	0	45≤age<65	45≤age<65	Above 100,000	Above 100,000	0	0	0	3	1.06147859922179	1	81902
797	1	2	2	NA	1	W	7	819	3	1747.28268592443	y	4	NA	Quantity Not Sufficient	NA	NA	NA	16≤age<25	16≤age<25	Above 100,000	Above 100,000	NA	NA	1	3	1.06147859922179	0	81903
798	2	6	2	2	1	W	7	821	1	1404.3544752019	y	6	NA	Quantity Not Sufficient	0	0	0	45≤age<65	45≤age<65	Above 100,000	Above 100,000	NA	NA	1	3	1.06147859922179	0	82101
799	2	3	2	NA	1	W	7	821	4	2157.16649113049	y	6	NA	NA	0	0	0	16≤age<25	16≤age<25	Above 100,000	Above 100,000	0	0	0	3	1.06147859922179	1	82104
800	2	2	2	NA	1	W	7	821	5	1794.36083684832	y	6	NA	NA	0	0	0	16≤age<25	16≤age<25	Above 100,000	Above 100,000	0	0	0	3	1.06147859922179	1	82105
801	1	2	2	NA	1	W	7	821	6	1747.28268592443	y	6	NA	NA	0	0	0	0≤age<16	0≤age<16	Above 100,000	Above 100,000	0	0	0	3	1.06147859922179	1	82106
802	1	6	2	NA	1	W	7	821	2	1625.93266173577	y	6	NA	NA	0	0	0	45≤age<65	45≤age<65	Above 100,000	Above 100,000	0	0	0	3	1.06147859922179	1	82102
803	1	3	2	NA	1	W	7	821	3	2213.80550433686	y	6	NA	NA	0	0	0	16≤age<25	16≤age<25	Above 100,000	Above 100,000	0	0	0	3	1.06147859922179	1	82103
804	1	6	2	NA	2	B	4	835	2	1350.39231915886	y	4	NA	NA	0	0	0	45≤age<65	45≤age<65	At or below 100,000	At or below 100,000	0	0	0	3	1.06147859922179	1	83502
805	2	1	2	2	4	N	4	835	3	5418.52595055584	y	4	NA	Quantity Not Sufficient	NA	NA	NA	0≤age<16	0≤age<16	At or below 100,000	At or below 100,000	NA	NA	1	3	1.06147859922179	0	83503
806	1	1	2	2	2	B	4	835	4	1544.09427665901	y	4	NA	NA	NA	NA	NA	0≤age<16	0≤age<16	At or below 100,000	At or below 100,000	0	0	0	3	1.06147859922179	1	83504
807	2	6	2	2	1	W	4	835	1	768.780985608771	y	4	NA	NA	0	0	0	45≤age<65	45≤age<65	At or below 100,000	At or below 100,000	0	0	0	3	1.06147859922179	1	83501
808	2	2	2	NA	1	W	7	837	3	1794.36083684832	y	3	NA	NA	NA	NA	NA	0≤age<16	0≤age<16	Above 100,000	Above 100,000	0	0	0	3	1.06147859922179	1	83703
809	2	6	2	NA	1	W	7	837	2	1404.3544752019	y	3	NA	NA	0	0	0	45≤age<65	45≤age<65	Above 100,000	Above 100,000	0	0	0	3	1.06147859922179	1	83702
810	1	6	2	2	1	W	7	837	1	1625.93266173577	y	3	NA	NA	0	0	0	45≤age<65	45≤age<65	Above 100,000	Above 100,000	0	0	0	3	1.06147859922179	1	83701
811	1	7	2	NA	1	W	4	840	2	1240.17072517569	y	2	NA	NA	0	0	0	65≤age<100	65≤age<100	At or below 100,000	At or below 100,000	0	0	0	2	1.06147859922179	1	84002
812	2	7	2	2	1	W	4	840	1	1015.08357676842	y	2	NA	NA	0	0	0	65≤age<100	65≤age<100	At or below 100,000	At or below 100,000	0	0	0	2	1.06147859922179	1	84001
813	1	4	2	NA	1	W	1	843	2	1741.91555461786	y	2	NA	NA	0	0	0	25≤age<45	25≤age<45	At or below 100,000	NA	0	0	0	2	1.06147859922179	1	84302
814	2	4	2	2	1	W	3	843	1	1177.08686118093	y	2	NA	Quantity Not Sufficient	1	1	0	25≤age<45	25≤age<45	At or below 100,000	NA	NA	NA	1	2	1.06147859922179	0	84301
815	2	6	2	2	1	W	3	847	1	848.62825389988	y	1	NA	NA	1	1	0	45≤age<65	45≤age<65	At or below 100,000	At or below 100,000	0	0	0	1	1.06147859922179	1	84701
816	2	4	2	2	1	W	5	848	1	1204.12087302007	y	1	NA	NA	0	0	0	25≤age<45	25≤age<45	At or below 100,000	At or below 100,000	0	0	0	1	1.06147859922179	1	84801
817	1	6	2	NA	1	W	7	849	2	1625.93266173577	y	4	NA	NA	1	NA	NA	45≤age<65	45≤age<65	Above 100,000	Above 100,000	0	0	0	3	1.06147859922179	1	84902
818	2	6	2	2	1	W	7	849	1	1404.3544752019	y	4	NA	NA	0	0	0	45≤age<65	45≤age<65	Above 100,000	Above 100,000	0	0	0	3	1.06147859922179	1	84901
819	1	2	2	NA	1	W	7	849	3	1747.28268592443	y	4	NA	NA	0	0	0	0≤age<16	0≤age<16	Above 100,000	Above 100,000	0	0	0	3	1.06147859922179	1	84903
820	2	1	2	2	1	W	7	849	4	3015.26895907245	y	4	NA	NA	NA	NA	NA	0≤age<16	0≤age<16	Above 100,000	Above 100,000	0	0	0	3	1.06147859922179	1	84904
821	2	7	2	NA	1	W	7	852	2	1854.28254655629	y	2	NA	NA	0	0	0	65≤age<100	65≤age<100	Above 100,000	Above 100,000	0	0	0	2	1.06147859922179	1	85202
822	1	6	2	2	1	W	7	852	1	1625.93266173577	y	2	NA	NA	0	0	0	45≤age<65	45≤age<65	Above 100,000	Above 100,000	0	0	0	2	1.06147859922179	1	85201
823	1	6	2	2	1	W	4	856	1	1220.99427493817	y	1	NA	Quantity Not Sufficient	0	0	0	45≤age<65	45≤age<65	At or below 100,000	At or below 100,000	NA	NA	1	1	1.06147859922179	0	85601
824	1	6	2	2	1	W	5	857	1	1327.61546283163	y	3	NA	NA	0	0	0	45≤age<65	45≤age<65	At or below 100,000	At or below 100,000	0	0	0	2	1.06147859922179	1	85701
825	2	6	2	NA	1	W	5	857	2	868.118596558146	y	3	NA	NA	0	0	0	45≤age<65	45≤age<65	At or below 100,000	At or below 100,000	0	0	0	2	1.06147859922179	1	85702
826	2	6	2	2	1	W	1	858	1	1785.31599952133	y	3	NA	NA	0	0	0	45≤age<65	45≤age<65	At or below 100,000	NA	0	0	0	2	1.06147859922179	1	85801
827	1	6	2	NA	1	W	6	858	2	1362.11762732836	y	3	NA	NA	0	0	0	45≤age<65	45≤age<65	Above 100,000	NA	0	0	0	2	1.06147859922179	1	85802
828	2	6	2	2	3	A	5	859	1	844.722663152125	y	1	NA	NA	0	0	0	45≤age<65	45≤age<65	At or below 100,000	At or below 100,000	0	0	0	1	1.06147859922179	1	85901
829	2	6	2	2	1	W	3	860	1	848.62825389988	y	2	NA	NA	0	0	0	45≤age<65	45≤age<65	At or below 100,000	At or below 100,000	0	0	0	2	1.06147859922179	1	86001
830	1	6	2	NA	1	W	3	860	2	1232.60047409405	y	2	NA	NA	0	0	0	45≤age<65	45≤age<65	At or below 100,000	At or below 100,000	0	0	0	2	1.06147859922179	1	86002
831	1	6	2	NA	1	W	7	861	2	1625.93266173577	y	3	NA	NA	0	0	0	45≤age<65	45≤age<65	Above 100,000	NA	0	0	0	3	1.06147859922179	1	86102
832	2	6	2	2	1	R	7	861	1	1404.3544752019	y	3	NA	NA	0	0	0	45≤age<65	45≤age<65	Above 100,000	NA	0	0	0	3	1.06147859922179	1	86101
833	1	3	2	NA	1	W	3	861	3	1678.25997866637	y	3	NA	NA	0	0	0	16≤age<25	16≤age<25	At or below 100,000	NA	0	0	0	3	1.06147859922179	1	86103
834	2	6	2	NA	1	W	7	862	2	1404.3544752019	y	3	NA	Quantity Not Sufficient	0	0	0	45≤age<65	45≤age<65	Above 100,000	Above 100,000	NA	NA	1	2	1.06147859922179	0	86202
835	1	6	2	2	1	W	7	862	1	1625.93266173577	y	3	NA	NA	0	0	0	45≤age<65	45≤age<65	Above 100,000	Above 100,000	0	0	0	2	1.06147859922179	1	86201
836	1	6	2	2	1	W	5	863	1	1327.61546283163	y	3	COVID-19 IgG/COVID-19 Total Ab	NA	0	0	0	45≤age<65	45≤age<65	At or below 100,000	At or below 100,000	1	1	0	2	1.06147859922179	1	86301
837	2	1	2	2	1	W	5	863	3	1863.92474493948	y	3	NA	NA	NA	NA	NA	0≤age<16	0≤age<16	At or below 100,000	At or below 100,000	0	0	0	2	1.06147859922179	1	86303
838	1	7	2	NA	1	W	4	865	2	1240.17072517569	y	2	NA	NA	0	0	0	65≤age<100	65≤age<100	At or below 100,000	At or below 100,000	0	0	0	2	1.06147859922179	1	86502
839	2	7	2	2	1	W	4	865	1	1015.08357676842	y	2	NA	NA	0	0	0	65≤age<100	65≤age<100	At or below 100,000	At or below 100,000	0	0	0	2	1.06147859922179	1	86501
840	2	7	2	2	1	W	6	866	1	1095.2710765796	y	2	NA	NA	0	0	0	65≤age<100	65≤age<100	Above 100,000	Above 100,000	0	0	0	2	1.06147859922179	1	86601
841	1	7	2	NA	1	W	6	866	2	1383.51050478425	y	2	NA	NA	0	0	0	65≤age<100	65≤age<100	Above 100,000	Above 100,000	0	0	0	2	1.06147859922179	1	86602
842	1	7	2	NA	1	W	7	867	2	1651.46891314768	y	2	NA	NA	0	0	0	65≤age<100	65≤age<100	Above 100,000	Above 100,000	0	0	0	2	1.06147859922179	1	86702
843	2	7	2	2	1	W	7	867	1	1854.28254655629	y	2	NA	NA	0	0	0	65≤age<100	65≤age<100	Above 100,000	Above 100,000	0	0	0	2	1.06147859922179	1	86701
844	2	3	2	NA	1	W	7	870	3	2157.16649113049	y	4	NA	NA	0	0	0	16≤age<25	16≤age<25	Above 100,000	Above 100,000	0	0	0	3	1.06147859922179	1	87003
845	2	2	2	NA	1	W	7	870	4	1794.36083684832	y	4	NA	NA	0	0	0	16≤age<25	16≤age<25	Above 100,000	Above 100,000	0	0	0	3	1.06147859922179	1	87004
846	1	6	2	NA	1	W	7	870	2	1625.93266173577	y	4	NA	NA	NA	NA	NA	45≤age<65	45≤age<65	Above 100,000	Above 100,000	0	0	0	3	1.06147859922179	1	87002
847	2	6	2	2	1	W	7	870	1	1404.3544752019	y	4	NA	NA	0	0	0	45≤age<65	45≤age<65	Above 100,000	Above 100,000	0	0	0	3	1.06147859922179	1	87001
848	2	7	2	NA	1	W	3	871	2	1120.51236885535	y	2	NA	NA	0	0	0	65≤age<100	65≤age<100	At or below 100,000	At or below 100,000	0	0	0	2	1.06147859922179	1	87102
849	1	7	2	2	1	W	3	871	1	1251.9592066773	y	2	NA	NA	0	0	0	65≤age<100	65≤age<100	At or below 100,000	At or below 100,000	0	0	0	2	1.06147859922179	1	87101
850	2	7	2	2	1	W	3	878	1	1120.51236885535	y	2	NA	NA	0	0	0	65≤age<100	65≤age<100	At or below 100,000	At or below 100,000	0	0	0	2	1.06147859922179	1	87801
851	1	7	2	NA	1	W	3	878	2	1251.9592066773	y	2	NA	NA	0	0	0	65≤age<100	65≤age<100	At or below 100,000	At or below 100,000	0	0	0	2	1.06147859922179	1	87802
852	1	6	1	1	1	R	2	879	1	1940.39632158694	y	2	COVID-19 IgG/COVID-19 Total Ab	NA	1	0	1	45≤age<65	45≤age<65	At or below 100,000	NA	1	1	0	1	1.06147859922179	1	87901
853	2	3	2	NA	3	R	4	890	1	1149.06512227074	y	2	NA	NA	0	0	0	16≤age<25	16≤age<25	At or below 100,000	NA	0	0	0	2	1.06147859922179	1	89001
854	1	3	2	NA	1	U	3	890	2	1678.25997866637	y	2	NA	NA	NA	NA	NA	16≤age<25	16≤age<25	At or below 100,000	NA	0	0	0	2	1.06147859922179	1	89002
855	2	4	2	NA	3	R	6	891	1	1119.56306594729	y	1	NA	NA	0	0	0	25≤age<45	25≤age<45	Above 100,000	NA	0	0	0	1	1.06147859922179	1	89101
856	2	6	2	NA	1	U	7	892	2	1404.3544752019	y	2	NA	NA	NA	NA	NA	45≤age<65	45≤age<65	Above 100,000	NA	0	0	0	2	1.06147859922179	1	89202
857	1	5	2	NA	3	R	6	892	1	1138.38565817158	y	2	NA	NA	0	0	0	25≤age<45	25≤age<45	Above 100,000	NA	0	0	0	2	1.06147859922179	1	89201
858	2	5	2	NA	3	A	7	893	1	1377.93865507987	y	1	NA	NA	0	0	0	25≤age<45	25≤age<45	Above 100,000	NA	0	0	0	1	1.06147859922179	1	89301
859	2	6	2	NA	1	W	6	895	2	829.511576221412	y	NA	NA	NA	NA	NA	NA	45≤age<65	45≤age<65	Above 100,000	NA	0	0	0	2	1.06147859922179	1	89502
860	1	6	2	NA	1	W	4	895	1	1220.99427493817	y	NA	NA	NA	NA	NA	NA	45≤age<65	45≤age<65	At or below 100,000	NA	0	0	0	2	1.06147859922179	1	89501
861	2	3	2	2	4	N	3	897	1	4279.11166623198	n	2	NA	NA	1	1	0	16≤age<25	16≤age<25	At or below 100,000	At or below 100,000	0	0	0	1	1.06147859922179	1	89701
862	2	4	2	NA	1	W	5	905	2	1204.12087302007	n	2	COVID-19 IgG/COVID-19 Total Ab	NA	0	0	0	25≤age<45	25≤age<45	At or below 100,000	At or below 100,000	1	1	0	1	1.06147859922179	1	90502
863	2	7	2	2	1	W	4	906	1	1015.08357676842	n	1	NA	NA	1	1	0	65≤age<100	65≤age<100	At or below 100,000	At or below 100,000	0	0	0	1	1.06147859922179	1	90601
864	1	5	2	2	2	B	5	907	1	1210.33839035386	n	6	NA	NA	1	1	0	25≤age<45	25≤age<45	At or below 100,000	At or below 100,000	0	0	0	1	1.06147859922179	1	90701
865	2	5	2	2	1	W	7	909	1	1416.10285075982	n	1	NA	NA	0	0	0	25≤age<45	25≤age<45	Above 100,000	Above 100,000	0	0	0	1	1.06147859922179	1	90901
866	2	4	1	1	1	W	3	923	1	1222.93896035002	n	4	NA	NA	1	1	0	25≤age<45	25≤age<45	At or below 100,000	At or below 100,000	0	0	0	3	1.06147859922179	1	92301
867	1	1	1	1	1	W	3	923	3	2247.51653808148	n	4	NA	NA	NA	NA	NA	0≤age<16	0≤age<16	At or below 100,000	At or below 100,000	0	0	0	3	1.06147859922179	1	92303
868	1	1	1	1	1	W	3	923	4	2247.51653808148	n	4	NA	NA	NA	NA	NA	0≤age<16	0≤age<16	At or below 100,000	At or below 100,000	0	0	0	3	1.06147859922179	1	92304
869	1	1	2	2	1	W	5	928	3	1518.05027966926	n	5	NA	NA	NA	NA	NA	0≤age<16	0≤age<16	At or below 100,000	At or below 100,000	0	0	0	2	1.06147859922179	1	92803
870	2	5	2	2	1	W	5	928	1	875.380996102762	n	5	NA	NA	1	1	0	25≤age<45	25≤age<45	At or below 100,000	At or below 100,000	0	0	0	2	1.06147859922179	1	92801
871	2	1	1	1	1	W	7	930	3	3132.72538127239	n	4	NA	NA	NA	NA	NA	0≤age<16	0≤age<16	Above 100,000	Above 100,000	0	0	0	3	1.06147859922179	1	93003
872	2	5	2	NA	1	W	7	930	2	1416.10285075982	n	4	NA	NA	0	0	0	25≤age<45	25≤age<45	Above 100,000	Above 100,000	0	0	0	3	1.06147859922179	1	93002
873	1	5	1	1	1	W	7	930	1	2137.26041481697	n	4	NA	NA	0	0	0	25≤age<45	25≤age<45	Above 100,000	Above 100,000	0	0	0	3	1.06147859922179	1	93001
874	2	5	2	2	3	A	7	931	1	1377.93865507987	n	3	NA	NA	0	0	0	25≤age<45	25≤age<45	Above 100,000	Above 100,000	0	0	0	2	1.06147859922179	1	93101
875	1	5	2	NA	3	A	7	931	3	1358.86826962452	n	3	NA	NA	0	0	0	25≤age<45	25≤age<45	Above 100,000	Above 100,000	0	0	0	2	1.06147859922179	1	93103
876	2	5	2	NA	1	W	7	933	2	1416.10285075982	n	4	NA	NA	0	0	0	25≤age<45	25≤age<45	Above 100,000	Above 100,000	0	0	0	2	1.06147859922179	1	93302
877	1	6	2	2	1	W	7	933	1	1625.93266173577	n	4	NA	NA	0	0	0	45≤age<65	45≤age<65	Above 100,000	Above 100,000	0	0	0	2	1.06147859922179	1	93301
878	2	7	2	NA	3	A	7	934	3	1804.3093388089	n	3	NA	NA	0	0	0	65≤age<100	65≤age<100	Above 100,000	Above 100,000	0	0	0	1	1.06147859922179	1	93403
879	2	6	2	2	2	B	2	936	1	1369.61738835669	n	3	NA	NA	1	1	0	45≤age<65	45≤age<65	At or below 100,000	At or below 100,000	0	0	0	2	1.06147859922179	1	93601
880	2	3	2	NA	2	B	2	936	2	2103.80839595925	n	3	NA	NA	1	NA	NA	16≤age<25	16≤age<25	At or below 100,000	At or below 100,000	0	0	0	2	1.06147859922179	1	93602
881	2	6	2	2	1	W	7	942	1	1404.3544752019	n	3	NA	NA	0	0	0	45≤age<65	45≤age<65	Above 100,000	Above 100,000	0	0	0	1	1.06147859922179	1	94201
882	1	5	2	NA	1	U	4	943	2	1006.47224455258	n	2	NA	NA	NA	NA	NA	25≤age<45	25≤age<45	At or below 100,000	At or below 100,000	0	0	0	2	1.06147859922179	1	94302
883	2	5	1	1	1	W	4	943	1	805.40988724132	n	2	NA	NA	1	1	0	25≤age<45	25≤age<45	At or below 100,000	At or below 100,000	0	0	0	2	1.06147859922179	1	94301
884	2	4	2	NA	3	A	7	944	1	1895.40863202392	n	1	NA	NA	0	0	0	25≤age<45	25≤age<45	Above 100,000	Above 100,000	0	0	0	1	1.06147859922179	1	94401
885	1	5	2	2	1	W	7	946	1	1340.26516678911	n	4	NA	NA	0	0	0	25≤age<45	25≤age<45	Above 100,000	Above 100,000	0	0	0	3	1.06147859922179	1	94601
886	1	1	2	NA	3	A	7	946	3	1884.96389738031	n	4	NA	NA	0	0	0	0≤age<16	0≤age<16	Above 100,000	Above 100,000	0	0	0	3	1.06147859922179	1	94603
887	1	1	2	2	1	W	7	946	4	1859.15846943129	n	4	NA	NA	NA	NA	NA	0≤age<16	0≤age<16	Above 100,000	Above 100,000	0	0	0	3	1.06147859922179	1	94604
888	2	5	2	NA	1	AW	7	946	2	1416.10285075982	n	4	NA	NA	NA	NA	NA	25≤age<45	25≤age<45	Above 100,000	Above 100,000	0	0	0	3	1.06147859922179	1	94602
889	2	4	1	1	1	W	7	947	1	2023.78343399927	n	1	NA	NA	1	1	0	25≤age<45	25≤age<45	Above 100,000	Above 100,000	0	0	0	1	1.06147859922179	1	94701
890	1	4	2	2	3	A	7	949	1	1848.59026999378	n	1	NA	NA	0	0	0	25≤age<45	25≤age<45	Above 100,000	Above 100,000	0	0	0	1	1.06147859922179	1	94901
891	2	4	2	NA	3	A	4	951	2	1037.59708961602	n	2	NA	NA	0	0	0	25≤age<45	25≤age<45	At or below 100,000	At or below 100,000	0	0	0	2	1.06147859922179	1	95102
892	2	6	1	1	3	A	4	951	1	777.20214159147	n	2	NA	NA	0	0	0	45≤age<65	45≤age<65	At or below 100,000	At or below 100,000	0	0	0	2	1.06147859922179	1	95101
893	2	6	2	2	1	W	4	952	1	768.780985608771	n	1	NA	NA	0	0	0	45≤age<65	45≤age<65	At or below 100,000	At or below 100,000	0	0	0	1	1.06147859922179	1	95201
894	1	5	2	2	1	W	2	953	1	1003.02534319679	n	1	NA	NA	1	1	0	25≤age<45	25≤age<45	At or below 100,000	At or below 100,000	0	0	0	1	1.06147859922179	1	95301
895	1	4	2	NA	1	U	5	957	2	1488.756882961	n	4	NA	NA	NA	NA	NA	25≤age<45	25≤age<45	At or below 100,000	At or below 100,000	0	0	0	2	1.06147859922179	1	95702
896	2	4	1	1	1	R	5	957	1	1251.02605181537	n	4	NA	NA	0	0	0	25≤age<45	25≤age<45	At or below 100,000	At or below 100,000	0	0	0	2	1.06147859922179	1	95701
897	2	1	2	2	3	A	7	958	3	2934.00698398357	n	3	NA	NA	NA	NA	NA	0≤age<16	0≤age<16	Above 100,000	Above 100,000	0	0	0	3	1.06147859922179	1	95803
898	2	5	2	NA	3	A	7	958	2	1377.93865507987	n	3	NA	NA	0	0	0	25≤age<45	25≤age<45	Above 100,000	Above 100,000	0	0	0	3	1.06147859922179	1	95802
899	2	5	2	2	1	W	7	958	1	1416.10285075982	n	3	NA	NA	0	0	0	25≤age<45	25≤age<45	Above 100,000	Above 100,000	0	0	0	3	1.06147859922179	1	95801
900	2	6	2	2	1	W	3	963	1	848.62825389988	n	2	NA	NA	0	0	0	45≤age<65	45≤age<65	At or below 100,000	At or below 100,000	0	0	0	1	1.06147859922179	1	96301
901	1	4	2	NA	1	W	5	967	2	1488.756882961	n	2	NA	NA	0	0	0	25≤age<45	25≤age<45	At or below 100,000	At or below 100,000	0	0	0	2	1.06147859922179	1	96702
902	2	4	1	1	1	R	5	967	1	1251.02605181537	n	2	NA	NA	0	0	0	25≤age<45	25≤age<45	At or below 100,000	At or below 100,000	0	0	0	2	1.06147859922179	1	96701
903	2	6	2	2	4	N	3	972	1	2785.77923543224	n	6	NA	NA	0	0	0	45≤age<65	45≤age<65	At or below 100,000	At or below 100,000	0	0	0	2	1.06147859922179	1	97201
904	1	6	2	NA	4	N	3	972	2	5286.77691714871	n	6	NA	NA	0	0	0	45≤age<65	45≤age<65	At or below 100,000	At or below 100,000	0	0	0	2	1.06147859922179	1	97202
905	2	4	2	NA	1	W	7	976	2	1947.90497912861	n	5	NA	Quantity Not Sufficient	0	0	0	25≤age<45	25≤age<45	Above 100,000	Above 100,000	NA	NA	1	3	1.06147859922179	0	97602
906	1	5	2	2	1	W	7	976	1	1340.26516678911	n	5	NA	NA	0	0	0	25≤age<45	25≤age<45	Above 100,000	Above 100,000	0	0	0	3	1.06147859922179	1	97601
907	2	1	2	2	1	W	7	976	4	3015.26895907245	n	5	NA	NA	NA	NA	NA	0≤age<16	0≤age<16	Above 100,000	Above 100,000	0	0	0	3	1.06147859922179	1	97604
908	2	1	2	2	1	W	7	976	5	3015.26895907245	n	5	NA	NA	NA	NA	NA	0≤age<16	0≤age<16	Above 100,000	Above 100,000	0	0	0	3	1.06147859922179	1	97605
909	2	1	2	2	1	W	7	976	3	3015.26895907245	n	5	NA	NA	NA	NA	NA	0≤age<16	0≤age<16	Above 100,000	Above 100,000	0	0	0	3	1.06147859922179	1	97603
910	1	7	2	NA	1	W	4	977	2	1240.17072517569	n	2	NA	NA	0	0	0	65≤age<100	65≤age<100	At or below 100,000	At or below 100,000	0	0	0	2	1.06147859922179	1	97702
911	2	7	2	2	1	W	4	977	1	1015.08357676842	n	2	NA	NA	1	1	0	65≤age<100	65≤age<100	At or below 100,000	At or below 100,000	0	0	0	2	1.06147859922179	1	97701
912	2	2	2	NA	4	N	5	978	3	3641.17296082344	n	4	NA	NA	0	0	0	16≤age<25	16≤age<25	At or below 100,000	At or below 100,000	0	0	0	3	1.06147859922179	1	97803
913	2	5	2	2	4	N	5	978	1	2873.60006083744	n	4	NA	NA	0	0	0	25≤age<45	25≤age<45	At or below 100,000	At or below 100,000	0	0	0	3	1.06147859922179	1	97801
914	1	2	2	NA	4	N	5	978	4	6119.29760208784	n	4	NA	NA	0	0	0	0≤age<16	0≤age<16	At or below 100,000	At or below 100,000	0	0	0	3	1.06147859922179	1	97804
915	1	6	2	NA	1	R	5	978	2	1327.61546283163	n	4	NA	NA	0	0	0	45≤age<65	45≤age<65	At or below 100,000	At or below 100,000	0	0	0	3	1.06147859922179	1	97802
916	1	1	1	1	1	AW	6	981	3	2483.67736227172	n	4	NA	NA	NA	NA	NA	0≤age<16	0≤age<16	Above 100,000	Above 100,000	0	0	0	3	1.06147859922179	1	98103
917	2	1	1	1	3	A	6	981	4	1800.54143821594	n	4	NA	NA	NA	NA	NA	0≤age<16	0≤age<16	Above 100,000	Above 100,000	0	0	0	3	1.06147859922179	1	98104
918	2	5	1	1	3	A	6	981	1	845.613409011824	n	4	NA	NA	1	1	0	25≤age<45	25≤age<45	Above 100,000	Above 100,000	0	0	0	3	1.06147859922179	1	98101
919	1	6	2	2	1	W	5	984	1	1327.61546283163	n	2	NA	NA	1	1	0	45≤age<65	45≤age<65	At or below 100,000	At or below 100,000	0	0	0	1	1.06147859922179	1	98401
920	1	5	2	2	1	W	4	986	1	1006.47224455258	n	1	NA	NA	1	1	0	25≤age<45	25≤age<45	At or below 100,000	At or below 100,000	0	0	0	1	1.06147859922179	1	98601
921	2	4	2	2	1	W	7	987	1	1947.90497912861	n	3	NA	NA	1	1	0	25≤age<45	25≤age<45	Above 100,000	NA	0	0	0	3	1.06147859922179	1	98701
922	1	4	2	NA	1	W	1	987	2	1741.91555461786	n	3	NA	NA	0	0	0	25≤age<45	25≤age<45	At or below 100,000	NA	0	0	0	3	1.06147859922179	1	98702
923	2	4	2	NA	1	W	7	987	3	1947.90497912861	n	3	NA	NA	1	NA	NA	25≤age<45	25≤age<45	Above 100,000	NA	0	0	0	3	1.06147859922179	1	98703
924	2	4	2	2	3	A	4	997	1	1037.59708961602	n	7	NA	NA	1	1	0	25≤age<45	25≤age<45	At or below 100,000	At or below 100,000	0	0	0	1	1.06147859922179	1	99701
925	1	6	2	NA	1	W	6	998	2	1362.11762732836	n	2	NA	NA	0	0	0	45≤age<65	45≤age<65	Above 100,000	Above 100,000	0	0	0	2	1.06147859922179	1	99802
926	2	6	2	2	1	W	6	998	1	829.511576221412	n	2	NA	NA	0	0	0	45≤age<65	45≤age<65	Above 100,000	Above 100,000	0	0	0	2	1.06147859922179	1	99801
927	2	4	2	NA	1	W	2	999	5	1229.85847961948	n	NA	NA	NA	NA	NA	NA	25≤age<45	25≤age<45	At or below 100,000	At or below 100,000	0	0	0	3	1.06147859922179	1	99905
928	2	2	2	NA	1	U	2	999	6	1132.91454888227	n	NA	NA	NA	NA	NA	NA	0≤age<16	0≤age<16	At or below 100,000	At or below 100,000	0	0	0	3	1.06147859922179	1	99906
929	2	7	1	1	1	W	2	999	1	1216.35277857054	n	NA	NA	NA	0	0	0	65≤age<100	NA	At or below 100,000	At or below 100,000	0	0	0	3	1.06147859922179	1	99901
930	1	2	2	NA	1	W	2	999	3	1307.62841498732	n	NA	NA	NA	0	0	0	0≤age<16	0≤age<16	At or below 100,000	At or below 100,000	0	0	0	3	1.06147859922179	1	99903
931	1	5	2	NA	1	W	2	999	2	1003.02534319679	n	NA	NA	NA	NA	NA	NA	25≤age<45	25≤age<45	At or below 100,000	At or below 100,000	0	0	0	3	1.06147859922179	1	99902
932	1	6	2	NA	1	W	6	1005	2	1362.11762732836	n	NA	NA	NA	NA	NA	NA	45≤age<65	45≤age<65	Above 100,000	Above 100,000	0	0	0	2	1.06147859922179	1	100502
933	2	7	1	1	1	W	6	1005	1	1137.93613357461	n	NA	NA	NA	0	0	0	65≤age<100	NA	Above 100,000	Above 100,000	0	0	0	2	1.06147859922179	1	100501
934	1	4	2	NA	1	W	1	1010	2	1741.91555461786	n	NA	NA	NA	NA	NA	NA	25≤age<45	25≤age<45	At or below 100,000	At or below 100,000	0	0	0	3	1.06147859922179	1	101002
935	2	1	1	1	1	W	1	1010	1	3982.54489450614	n	NA	NA	Quantity Not Sufficient	0	0	0	0≤age<16	NA	At or below 100,000	At or below 100,000	NA	NA	1	3	1.06147859922179	0	101001
936	1	1	2	NA	1	W	1	1010	3	1776.19020614607	n	NA	NA	Quantity Not Sufficient	0	0	0	0≤age<16	0≤age<16	At or below 100,000	At or below 100,000	NA	NA	1	3	1.06147859922179	0	101003
937	2	7	2	NA	1	W	2	1015	1	1170.74761753155	n	1	NA	NA	NA	NA	NA	65≤age<100	NA	At or below 100,000	At or below 100,000	0	0	0	1	1.06147859922179	1	101501
938	2	5	2	NA	4	N	5	1016	2	2873.60006083744	n	5	NA	NA	0	0	0	25≤age<45	25≤age<45	At or below 100,000	NA	0	0	0	2	1.06147859922179	1	101602
939	1	4	2	2	4	N	7	1016	1	7820.28697456627	n	5	NA	NA	1	1	0	25≤age<45	25≤age<45	Above 100,000	NA	0	0	0	2	1.06147859922179	1	101601
940	2	5	2	2	3	A	6	1023	1	813.908515189793	n	3	NA	NA	0	0	0	25≤age<45	25≤age<45	Above 100,000	Above 100,000	0	0	0	2	1.06147859922179	1	102301
941	1	5	2	NA	1	W	6	1023	2	1122.80099412524	n	3	NA	NA	0	0	0	25≤age<45	25≤age<45	Above 100,000	Above 100,000	0	0	0	2	1.06147859922179	1	102302
942	1	4	2	NA	3	R	2	1032	2	1383.44481072567	n	5	NA	NA	NA	NA	NA	25≤age<45	25≤age<45	At or below 100,000	At or below 100,000	0	0	0	3	1.06147859922179	1	103202
943	1	1	1	1	1	R	2	1032	3	2218.72918862487	n	5	NA	NA	NA	NA	NA	0≤age<16	0≤age<16	At or below 100,000	At or below 100,000	0	0	0	3	1.06147859922179	1	103203
944	2	4	1	1	1	R	2	1032	1	1277.76623802813	n	5	NA	NA	1	1	0	25≤age<45	25≤age<45	At or below 100,000	At or below 100,000	0	0	0	3	1.06147859922179	1	103201
945	2	1	1	1	1	R	2	1032	4	1977.92444485694	n	5	NA	NA	NA	NA	NA	0≤age<16	0≤age<16	At or below 100,000	At or below 100,000	0	0	0	3	1.06147859922179	1	103204
946	2	6	2	2	1	W	4	1038	1	768.780985608771	n	1	NA	NA	1	1	0	45≤age<65	45≤age<65	At or below 100,000	At or below 100,000	0	0	0	1	1.06147859922179	1	103801
947	1	4	2	2	4	N	3	1039	1	5928.46780143494	n	1	NA	NA	0	0	0	25≤age<45	25≤age<45	At or below 100,000	At or below 100,000	0	0	0	1	1.06147859922179	1	103901
948	1	1	1	1	1	W	4	1045	3	2226.35386201949	n	4	NA	NA	NA	NA	NA	0≤age<16	0≤age<16	At or below 100,000	At or below 100,000	0	0	0	3	1.06147859922179	1	104503
949	2	1	1	1	1	W	4	1045	2	1714.93718201735	n	4	NA	NA	NA	NA	NA	0≤age<16	0≤age<16	At or below 100,000	At or below 100,000	0	0	0	3	1.06147859922179	1	104502
950	2	5	2	2	1	W	4	1045	1	775.212358812767	n	4	NA	Quantity Not Sufficient	0	0	0	25≤age<45	25≤age<45	At or below 100,000	At or below 100,000	NA	NA	1	3	1.06147859922179	0	104501
951	2	3	2	NA	3	A	4	1046	1	1149.06512227074	n	1	NA	NA	0	0	0	16≤age<25	16≤age<25	At or below 100,000	NA	0	0	0	1	1.06147859922179	1	104601
952	1	6	2	NA	1	NA	2	1055	1	1216.81269234166	n	NA	NA	NA	NA	NA	NA	45≤age<65	NA	At or below 100,000	At or below 100,000	0	0	0	1	1.06147859922179	1	105501
953	2	7	2	2	1	W	1	1056	1	2357.2967911283	n	1	NA	NA	1	1	0	65≤age<100	65≤age<100	At or below 100,000	At or below 100,000	0	0	0	1	1.06147859922179	1	105601
954	2	7	2	2	1	W	4	1057	1	1015.08357676842	n	1	NA	NA	0	0	0	65≤age<100	65≤age<100	At or below 100,000	At or below 100,000	0	0	0	1	1.06147859922179	1	105701
955	1	1	2	NA	1	W	2	1060	3	1391.35382166652	n	6	NA	NA	0	0	0	0≤age<16	0≤age<16	At or below 100,000	At or below 100,000	0	0	0	3	1.06147859922179	1	106003
956	2	1	2	NA	1	W	2	1060	6	1903.76539789306	n	6	NA	NA	NA	NA	NA	0≤age<16	0≤age<16	At or below 100,000	At or below 100,000	0	0	0	3	1.06147859922179	1	106006
957	1	1	2	NA	1	W	2	1060	5	1391.35382166652	n	6	NA	NA	NA	NA	NA	0≤age<16	0≤age<16	At or below 100,000	At or below 100,000	0	0	0	3	1.06147859922179	1	106005
958	1	5	1	1	1	W	2	1060	1	1599.47927782714	n	6	NA	NA	1	1	0	25≤age<45	25≤age<45	At or below 100,000	At or below 100,000	0	0	0	3	1.06147859922179	1	106001
959	2	4	2	NA	1	W	2	1060	2	1229.85847961948	n	6	NA	NA	NA	NA	NA	25≤age<45	25≤age<45	At or below 100,000	At or below 100,000	0	0	0	3	1.06147859922179	1	106002
960	2	1	2	NA	1	W	2	1060	4	1903.76539789306	n	6	NA	NA	NA	NA	NA	0≤age<16	0≤age<16	At or below 100,000	At or below 100,000	0	0	0	3	1.06147859922179	1	106004
961	1	3	2	NA	1	W	7	1070	1	2213.80550433686	n	1	NA	NA	0	0	0	16≤age<25	16≤age<25	Above 100,000	NA	0	0	0	1	1.06147859922179	1	107001
962	1	6	2	NA	1	U	2	1074	2	1216.81269234166	n	NA	NA	NA	NA	NA	NA	45≤age<65	45≤age<65	At or below 100,000	At or below 100,000	0	0	0	3	1.06147859922179	1	107402
963	2	4	1	1	1	W	2	1074	1	1277.76623802813	n	NA	NA	NA	0	0	0	25≤age<45	NA	At or below 100,000	At or below 100,000	0	0	0	3	1.06147859922179	1	107401
964	1	2	2	NA	1	U	2	1074	3	1307.62841498732	n	NA	NA	NA	NA	NA	NA	16≤age<25	16≤age<25	At or below 100,000	At or below 100,000	0	0	0	3	1.06147859922179	1	107403
965	2	7	2	2	2	B	2	1075	1	1808.41636747353	n	1	NA	NA	0	0	0	65≤age<100	65≤age<100	At or below 100,000	At or below 100,000	0	0	0	1	1.06147859922179	1	107501
966	1	5	2	NA	3	U	3	1094	2	1030.14209185173	n	6	NA	NA	NA	NA	NA	25≤age<45	25≤age<45	At or below 100,000	At or below 100,000	0	0	0	3	1.06147859922179	1	109402
967	1	1	1	1	1	W	3	1094	3	2247.51653808148	n	6	NA	NA	NA	NA	NA	0≤age<16	0≤age<16	At or below 100,000	At or below 100,000	0	0	0	3	1.06147859922179	1	109403
968	1	1	2	NA	3	U	3	1094	5	1428.9690146705	n	6	NA	NA	NA	NA	NA	0≤age<16	0≤age<16	At or below 100,000	At or below 100,000	0	0	0	3	1.06147859922179	1	109405
969	2	1	2	NA	1	U	3	1094	4	1822.07731520796	n	6	NA	NA	1	NA	NA	0≤age<16	0≤age<16	At or below 100,000	At or below 100,000	0	0	0	3	1.06147859922179	1	109404
970	2	5	1	1	1	R	3	1094	1	889.061513068077	n	6	NA	NA	1	1	0	25≤age<45	25≤age<45	At or below 100,000	At or below 100,000	0	0	0	3	1.06147859922179	1	109401
971	2	3	2	NA	1	W	4	1096	1	1180.89030259621	n	1	NA	NA	0	0	0	16≤age<25	16≤age<25	At or below 100,000	NA	0	0	0	1	1.06147859922179	1	109601
972	2	6	2	NA	4	N	7	1097	1	4610.05336344286	n	1	NA	NA	0	0	0	45≤age<65	45≤age<65	Above 100,000	NA	0	0	0	1	1.06147859922179	1	109701
973	1	3	2	NA	1	W	1	1098	1	2115.01048445763	n	1	NA	NA	0	0	0	16≤age<25	16≤age<25	At or below 100,000	At or below 100,000	0	0	0	1	1.06147859922179	1	109801
974	1	4	2	NA	3	U	1	1099	1	1766.09363146126	n	2	NA	NA	0	0	0	25≤age<45	25≤age<45	At or below 100,000	At or below 100,000	0	0	0	1	1.06147859922179	1	109901
975	2	6	2	2	1	W	1	1101	1	1785.31599952133	n	1	NA	NA	0	0	0	45≤age<65	45≤age<65	At or below 100,000	At or below 100,000	0	0	0	1	1.06147859922179	1	110101
976	1	3	2	NA	2	B	7	1103	1	2448.41930099916	n	7	NA	NA	0	0	0	16≤age<25	16≤age<25	Above 100,000	NA	0	0	0	1	1.06147859922179	1	110301
977	1	3	2	NA	2	B	2	1105	1	1832.34383055541	n	1	NA	NA	0	0	0	16≤age<25	16≤age<25	At or below 100,000	NA	0	0	0	1	1.06147859922179	1	110501
978	1	5	2	NA	1	U	7	1108	2	1340.26516678911	n	2	NA	NA	NA	NA	NA	25≤age<45	25≤age<45	Above 100,000	Above 100,000	0	0	0	2	1.06147859922179	1	110802
979	2	5	2	2	3	A	7	1108	1	1377.93865507987	n	2	NA	NA	0	0	0	25≤age<45	25≤age<45	Above 100,000	Above 100,000	0	0	0	2	1.06147859922179	1	110801
980	1	5	2	NA	3	R	3	1117	2	1030.14209185173	n	NA	NA	NA	NA	NA	NA	25≤age<45	25≤age<45	At or below 100,000	At or below 100,000	0	0	0	3	1.06147859922179	1	111702
981	2	1	1	1	1	R	3	1117	3	1893.05429448275	n	NA	NA	NA	NA	NA	NA	0≤age<16	0≤age<16	At or below 100,000	At or below 100,000	0	0	0	3	1.06147859922179	1	111703
982	2	1	1	1	1	R	3	1117	1	1893.05429448275	n	NA	NA	NA	0	0	0	0≤age<16	NA	At or below 100,000	At or below 100,000	0	0	0	3	1.06147859922179	1	111701
983	1	7	2	2	1	W	3	1122	1	1251.9592066773	n	2	NA	NA	1	1	0	65≤age<100	65≤age<100	At or below 100,000	At or below 100,000	0	0	0	1	1.06147859922179	1	112201
984	1	6	2	2	1	W	7	1123	1	1625.93266173577	n	1	NA	NA	0	0	0	45≤age<65	45≤age<65	Above 100,000	Above 100,000	0	0	0	1	1.06147859922179	1	112301
985	1	4	2	NA	3	A	7	1131	2	1848.59026999378	n	2	NA	NA	1	NA	NA	25≤age<45	25≤age<45	Above 100,000	NA	0	0	0	2	1.06147859922179	1	113102
986	1	5	2	2	3	A	4	1131	1	1020.44224625848	n	2	NA	NA	0	0	0	25≤age<45	25≤age<45	At or below 100,000	NA	0	0	0	2	1.06147859922179	1	113101
987	2	6	2	2	1	W	7	1135	1	1404.3544752019	n	2	NA	NA	0	0	0	45≤age<65	45≤age<65	Above 100,000	Above 100,000	0	0	0	2	1.06147859922179	1	113501
988	1	7	2	NA	1	W	7	1135	2	1651.46891314768	n	2	NA	NA	0	0	0	65≤age<100	65≤age<100	Above 100,000	Above 100,000	0	0	0	2	1.06147859922179	1	113502
989	2	5	1	1	1	W	5	1138	1	909.480481508429	n	1	NA	NA	0	0	0	25≤age<45	25≤age<45	At or below 100,000	At or below 100,000	0	0	0	1	1.06147859922179	1	113801
990	2	4	2	NA	1	W	7	1143	2	1947.90497912861	n	2	NA	NA	0	0	0	25≤age<45	25≤age<45	Above 100,000	Above 100,000	0	0	0	2	1.06147859922179	1	114302
991	1	4	2	2	1	W	7	1143	1	1823.28280225613	n	2	NA	NA	0	0	0	25≤age<45	25≤age<45	Above 100,000	Above 100,000	0	0	0	2	1.06147859922179	1	114301
992	1	5	2	NA	1	W	5	1145	4	1094.36067163094	n	4	NA	NA	NA	NA	NA	25≤age<45	25≤age<45	At or below 100,000	At or below 100,000	0	0	0	3	1.06147859922179	1	114504
993	2	5	2	2	1	W	5	1145	1	875.380996102762	n	4	NA	NA	0	0	0	25≤age<45	25≤age<45	At or below 100,000	At or below 100,000	0	0	0	3	1.06147859922179	1	114501
994	2	1	2	2	3	A	5	1145	2	1813.69167842146	n	4	NA	NA	NA	NA	NA	0≤age<16	0≤age<16	At or below 100,000	At or below 100,000	0	0	0	3	1.06147859922179	1	114502
995	1	1	2	2	3	A	5	1145	3	1539.12106936207	n	4	NA	NA	NA	NA	NA	0≤age<16	0≤age<16	At or below 100,000	At or below 100,000	0	0	0	3	1.06147859922179	1	114503
996	1	4	2	2	1	W	7	1147	1	1823.28280225613	n	4	NA	NA	1	1	0	25≤age<45	25≤age<45	Above 100,000	Above 100,000	0	0	0	1	1.06147859922179	1	114701
997	1	6	2	NA	1	W	7	1148	2	1625.93266173577	n	3	NA	NA	0	0	0	45≤age<65	45≤age<65	Above 100,000	Above 100,000	0	0	0	2	1.06147859922179	1	114802
998	2	6	2	2	1	W	7	1148	1	1404.3544752019	n	3	NA	NA	0	0	0	45≤age<65	45≤age<65	Above 100,000	Above 100,000	0	0	0	2	1.06147859922179	1	114801
999	1	2	2	NA	1	W	7	1161	4	1747.28268592443	n	4	NA	NA	0	0	0	0≤age<16	0≤age<16	Above 100,000	Above 100,000	0	0	0	3	1.06147859922179	1	116104
1000	2	2	2	NA	1	W	7	1161	3	1794.361	n	4	NA	NA	0	0	0	16≤age<25	16≤age<25	Above 100,000	Above 100,000	0	0	0	3	1.061479	1	116103
1001	1	5	2	NA	1	W	7	1161	2	1340.265	n	4	NA	NA	0	0	0	25≤age<45	25≤age<45	Above 100,000	Above 100,000	0	0	0	3	1.061479	1	116102
1002	2	6	2	2	1	W	7	1161	1	1404.354	n	4	NA	NA	0	0	0	45≤age<65	45≤age<65	Above 100,000	Above 100,000	0	0	0	3	1.061479	1	116101
1003	2	4	2	2	1	W	7	1167	1	1947.905	n	2	NA	NA	0	0	0	25≤age<45	25≤age<45	Above 100,000	Above 100,000	0	0	0	2	1.061479	1	116701
1004	1	4	2	NA	2	B	7	1167	2	2016.51	n	2	NA	NA	0	0	0	25≤age<45	25≤age<45	Above 100,000	Above 100,000	0	0	0	2	1.061479	1	116702
1005	1	6	2	2	1	W	7	1170	1	1625.933	n	4	NA	NA	0	0	0	45≤age<65	45≤age<65	Above 100,000	NA	0	0	0	1	1.061479	1	117001
1006	2	4	2	NA	1	W	7	1172	2	1947.905	n	2	NA	NA	0	0	0	25≤age<45	25≤age<45	Above 100,000	Above 100,000	0	0	0	2	1.061479	1	117202
1007	1	4	2	2	1	W	7	1172	1	1823.283	n	2	NA	NA	0	0	0	25≤age<45	25≤age<45	Above 100,000	Above 100,000	0	0	0	2	1.061479	1	117201
1008	2	6	2	2	1	W	7	1177	1	1404.354	n	2	NA	NA	1	0	0	45≤age<65	45≤age<65	Above 100,000	NA	0	0	0	2	1.061479	1	117701
1009	1	6	2	NA	1	R	7	1177	2	1625.933	n	2	NA	NA	1	NA	NA	45≤age<65	45≤age<65	Above 100,000	NA	0	0	0	2	1.061479	1	117702
1010	1	4	2	NA	1	U	7	1190	3	1823.283	n	3	NA	NA	NA	NA	NA	25≤age<45	25≤age<45	Above 100,000	Above 100,000	0	0	0	2	1.061479	1	119003
1011	2	6	1	1	1	W	7	1190	1	1459.06	n	3	NA	NA	1	1	0	45≤age<65	45≤age<65	Above 100,000	Above 100,000	0	0	0	2	1.061479	1	119001
1012	2	7	2	2	1	W	2	1193	1	1170.748	n	1	NA	NA	0	0	0	65≤age<100	65≤age<100	At or below 100,000	At or below 100,000	0	0	0	1	1.061479	1	119301
1013	2	6	2	2	1	W	3	1195	1	848.6283	n	1	NA	NA	0	0	0	45≤age<65	45≤age<65	At or below 100,000	At or below 100,000	0	0	0	1	1.061479	1	119501
1014	2	6	2	2	1	W	7	1204	1	1404.354	n	5	NA	NA	0	0	0	45≤age<65	45≤age<65	Above 100,000	Above 100,000	0	0	0	2	1.061479	1	120401
1015	2	6	2	NA	1	W	7	1204	2	1404.354	n	5	NA	NA	1	NA	NA	45≤age<65	45≤age<65	Above 100,000	Above 100,000	0	0	0	2	1.061479	1	120402
1016	2	7	2	2	1	W	6	1205	1	1095.271	n	1	NA	NA	0	0	0	65≤age<100	65≤age<100	Above 100,000	Above 100,000	0	0	0	1	1.061479	1	120501
1017	2	4	1	1	4	R	2	1210	1	4194.504	n	NA	NA	NA	0	0	0	25≤age<45	NA	At or below 100,000	At or below 100,000	0	0	0	2	1.061479	1	121001
1018	1	5	2	NA	3	U	2	1210	2	1016.948	n	NA	NA	NA	NA	NA	NA	25≤age<45	25≤age<45	At or below 100,000	At or below 100,000	0	0	0	2	1.061479	1	121002
1019	2	6	1	1	1	R	1	1215	1	1854.861	n	NA	NA	Quantity Not Sufficient	0	0	0	45≤age<65	NA	At or below 100,000	At or below 100,000	NA	NA	1	1	1.061479	0	121501
1020	1	7	2	2	1	W	2	1218	1	1235.923	n	1	NA	NA	0	0	0	65≤age<100	65≤age<100	At or below 100,000	At or below 100,000	0	0	0	1	1.061479	1	121801
1021	2	4	2	2	2	B	3	1219	1	1818.208	n	1	NA	NA	1	1	0	25≤age<45	25≤age<45	At or below 100,000	At or below 100,000	0	0	0	1	1.061479	1	121901
1022	2	4	2	2	1	W	2	1220	1	1229.858	n	1	NA	NA	0	0	0	25≤age<45	25≤age<45	At or below 100,000	At or below 100,000	0	0	0	1	1.061479	1	122001
1023	2	5	2	2	1	W	4	1223	1	775.2124	n	3	NA	NA	1	0	NA	25≤age<45	25≤age<45	At or below 100,000	At or below 100,000	0	0	0	1	1.061479	1	122301
1024	1	6	2	NA	3	A	7	1224	2	1648.501	n	4	NA	NA	NA	NA	NA	45≤age<65	45≤age<65	Above 100,000	NA	0	0	0	3	1.061479	1	122402
1025	2	6	2	2	3	A	4	1224	1	748.0622	n	4	NA	NA	0	0	0	45≤age<65	45≤age<65	At or below 100,000	NA	0	0	0	3	1.061479	1	122401
1026	2	1	2	NA	3	A	2	1224	4	1852.459	n	4	NA	NA	NA	NA	NA	0≤age<16	0≤age<16	At or below 100,000	NA	0	0	0	3	1.061479	1	122404
1027	1	5	2	2	1	W	6	1227	1	1122.801	n	1	NA	NA	0	0	0	25≤age<45	25≤age<45	Above 100,000	Above 100,000	0	0	0	1	1.061479	1	122701
1028	2	5	1	1	1	W	2	1228	1	928.9203	n	NA	NA	NA	1	NA	NA	25≤age<45	NA	At or below 100,000	At or below 100,000	0	0	0	1	1.061479	1	122801
1029	1	2	1	1	1	W	7	1231	1	2786.313	n	NA	NA	NA	0	0	0	0≤age<16	NA	Above 100,000	Above 100,000	0	0	0	1	1.061479	1	123101
1030	2	7	2	NA	3	NA	3	1233	1	1090.314	n	NA	COVID-19 IgG/COVID-19 Total Ab	NA	NA	NA	NA	65≤age<100	NA	At or below 100,000	At or below 100,000	1	1	0	3	1.061479	1	123301
1031	2	2	2	NA	1	R	3	1233	3	1084.303	n	NA	NA	NA	1	NA	NA	0≤age<16	0≤age<16	At or below 100,000	At or below 100,000	0	0	0	3	1.061479	1	123303
1032	1	6	2	NA	1	U	3	1233	2	1232.6	n	NA	COVID-19 IgG/COVID-19 Total Ab	NA	NA	NA	NA	45≤age<65	45≤age<65	At or below 100,000	At or below 100,000	1	1	0	3	1.061479	1	123302
1033	1	2	2	NA	1	R	3	1233	4	1324.595	n	NA	COVID-19 IgG/COVID-19 Total Ab	NA	1	NA	NA	0≤age<16	0≤age<16	At or below 100,000	At or below 100,000	1	1	0	3	1.061479	1	123304
1034	1	6	2	2	3	A	2	1235	1	1233.702	n	2	NA	NA	1	1	0	45≤age<65	45≤age<65	At or below 100,000	At or below 100,000	0	0	0	2	1.061479	1	123501
1035	2	6	2	NA	3	A	2	1235	2	862.7783	n	2	NA	NA	1	NA	NA	45≤age<65	45≤age<65	At or below 100,000	At or below 100,000	0	0	0	2	1.061479	1	123502
1036	2	5	2	NA	1	W	4	1237	2	775.2124	n	2	NA	NA	0	0	0	25≤age<45	25≤age<45	At or below 100,000	At or below 100,000	0	0	0	1	1.061479	1	123702
1037	2	4	2	NA	3	A	7	1240	1	1895.409	n	2	NA	NA	0	0	0	25≤age<45	25≤age<45	Above 100,000	Above 100,000	0	0	0	2	1.061479	1	124001
1038	1	4	2	NA	3	A	7	1240	2	1848.59	n	2	NA	NA	0	0	0	25≤age<45	25≤age<45	Above 100,000	Above 100,000	0	0	0	2	1.061479	1	124002
1039	1	1	1	1	1	R	2	1241	4	2218.729	n	NA	NA	NA	NA	NA	NA	0≤age<16	0≤age<16	At or below 100,000	At or below 100,000	0	0	0	3	1.061479	1	124104
1040	2	3	2	NA	1	U	2	1241	3	1361.981	n	NA	NA	NA	NA	NA	NA	16≤age<25	16≤age<25	At or below 100,000	At or below 100,000	0	0	0	3	1.061479	1	124103
1041	2	6	1	1	1	R	2	1241	1	921.2137	n	NA	NA	NA	0	0	0	45≤age<65	NA	At or below 100,000	At or below 100,000	0	0	0	3	1.061479	1	124101
1042	2	4	1	1	1	R	2	1242	1	1277.766	n	NA	NA	NA	0	0	0	25≤age<45	NA	At or below 100,000	NA	0	0	0	1	1.061479	1	124201
1043	1	4	2	NA	1	W	3	1246	2	1382.209	n	2	NA	NA	0	0	0	25≤age<45	25≤age<45	At or below 100,000	At or below 100,000	0	0	0	2	1.061479	1	124602
1044	2	5	2	2	1	W	3	1246	1	855.7276	n	2	NA	NA	0	0	0	25≤age<45	25≤age<45	At or below 100,000	At or below 100,000	0	0	0	2	1.061479	1	124601
1045	1	4	2	NA	1	W	7	1251	2	1823.283	n	3	NA	NA	0	0	0	25≤age<45	25≤age<45	Above 100,000	NA	0	0	0	2	1.061479	1	125102
1046	2	4	1	1	1	R	5	1251	1	1251.026	n	3	NA	NA	0	0	0	25≤age<45	25≤age<45	At or below 100,000	NA	0	0	0	2	1.061479	1	125101
1047	1	1	1	1	3	R	1	1252	4	2871.725	n	NA	NA	NA	NA	NA	NA	0≤age<16	0≤age<16	At or below 100,000	At or below 100,000	0	0	0	3	1.061479	1	125204
1048	1	6	2	NA	1	U	1	1252	2	1553.373	n	NA	NA	NA	NA	NA	NA	45≤age<65	45≤age<65	At or below 100,000	At or below 100,000	0	0	0	3	1.061479	1	125202
1049	2	3	2	NA	1	U	1	1252	3	2742.345	n	NA	NA	NA	NA	NA	NA	16≤age<25	16≤age<25	At or below 100,000	At or below 100,000	0	0	0	3	1.061479	1	125203
1050	1	1	1	1	1	R	1	1252	5	2832.41	n	NA	NA	NA	NA	NA	NA	0≤age<16	0≤age<16	At or below 100,000	At or below 100,000	0	0	0	3	1.061479	1	125205
1051	2	4	1	1	1	R	1	1252	1	2572.778	n	NA	NA	NA	0	0	0	25≤age<45	NA	At or below 100,000	At or below 100,000	0	0	0	3	1.061479	1	125201
1052	2	4	2	2	3	A	7	1254	1	1895.409	n	1	NA	NA	0	0	0	25≤age<45	25≤age<45	Above 100,000	Above 100,000	0	0	0	1	1.061479	1	125401
1053	1	2	2	NA	1	W	7	1255	3	1747.283	n	4	NA	NA	0	0	0	0≤age<16	0≤age<16	Above 100,000	Above 100,000	0	0	0	3	1.061479	1	125503
1054	1	5	2	2	1	W	7	1255	1	1340.265	n	4	NA	NA	0	0	0	25≤age<45	25≤age<45	Above 100,000	Above 100,000	0	0	0	3	1.061479	1	125501
1055	1	1	2	2	1	W	7	1255	4	1859.158	n	4	NA	NA	NA	NA	NA	0≤age<16	0≤age<16	Above 100,000	Above 100,000	0	0	0	3	1.061479	1	125504
1056	2	6	2	NA	1	W	7	1255	2	1404.354	n	4	NA	NA	1	NA	NA	45≤age<65	45≤age<65	Above 100,000	Above 100,000	0	0	0	3	1.061479	1	125502
1057	1	4	2	NA	3	A	7	1256	1	1848.59	n	2	COVID-19 IgG/COVID-19 Total Ab	NA	1	1	0	25≤age<45	25≤age<45	Above 100,000	Above 100,000	1	1	0	2	1.061479	1	125601
1058	2	4	2	NA	3	A	7	1256	2	1895.409	n	2	COVID-19 IgG/COVID-19 Total Ab	NA	1	NA	NA	25≤age<45	25≤age<45	Above 100,000	Above 100,000	1	1	0	2	1.061479	1	125602
1059	1	4	2	NA	3	A	7	1264	2	1848.59	n	2	NA	NA	0	0	0	25≤age<45	25≤age<45	Above 100,000	Above 100,000	0	0	0	2	1.061479	1	126402
1060	1	4	2	2	3	A	7	1264	1	1848.59	n	2	COVID-19 Total Ab	NA	0	0	0	25≤age<45	25≤age<45	Above 100,000	Above 100,000	0	1	0	2	1.061479	1	126401
1061	1	6	2	2	1	W	5	1265	1	1327.615	n	3	NA	NA	0	0	0	45≤age<65	45≤age<65	At or below 100,000	At or below 100,000	0	0	0	1	1.061479	1	126501
1062	2	4	2	2	3	A	2	1267	1	1196.714	n	2	NA	NA	1	1	0	25≤age<45	25≤age<45	At or below 100,000	At or below 100,000	0	0	0	2	1.061479	1	126701
1063	1	1	1	1	3	A	2	1267	2	2249.526	n	2	NA	NA	NA	NA	NA	0≤age<16	0≤age<16	At or below 100,000	At or below 100,000	0	0	0	2	1.061479	1	126702
1064	1	6	2	NA	3	A	7	1268	1	1648.501	n	2	NA	NA	1	1	0	45≤age<65	45≤age<65	Above 100,000	Above 100,000	0	0	0	2	1.061479	1	126801
1065	2	6	2	NA	3	A	7	1268	2	1366.507	n	2	NA	NA	1	NA	NA	45≤age<65	45≤age<65	Above 100,000	Above 100,000	0	0	0	2	1.061479	1	126802
1066	1	1	2	2	1	W	6	1269	3	1557.501	n	3	NA	NA	NA	NA	NA	0≤age<16	0≤age<16	Above 100,000	Above 100,000	0	0	0	3	1.061479	1	126903
1067	2	5	2	2	1	W	6	1269	1	836.451	n	3	NA	NA	0	0	0	25≤age<45	25≤age<45	Above 100,000	Above 100,000	0	0	0	3	1.061479	1	126901
1068	1	7	2	NA	1	W	6	1269	2	1383.511	n	3	NA	NA	0	0	0	65≤age<100	65≤age<100	Above 100,000	Above 100,000	0	0	0	3	1.061479	1	126902
1069	1	6	2	NA	1	W	7	1274	2	1625.933	n	3	NA	NA	0	0	0	45≤age<65	45≤age<65	Above 100,000	Above 100,000	0	0	0	3	1.061479	1	127402
1070	1	2	2	NA	1	W	7	1274	3	1747.283	n	3	NA	NA	0	0	0	0≤age<16	0≤age<16	Above 100,000	Above 100,000	0	0	0	3	1.061479	1	127403
1071	2	5	2	2	1	W	7	1274	1	1416.103	n	3	NA	NA	0	0	0	25≤age<45	25≤age<45	Above 100,000	Above 100,000	0	0	0	3	1.061479	1	127401
1072	2	5	2	NA	3	A	7	1278	2	1377.939	n	4	NA	NA	0	0	0	25≤age<45	25≤age<45	Above 100,000	Above 100,000	0	0	0	2	1.061479	1	127802
1073	2	5	2	2	3	A	7	1278	1	1377.939	n	4	NA	NA	0	0	0	25≤age<45	25≤age<45	Above 100,000	Above 100,000	0	0	0	2	1.061479	1	127801
1074	1	5	2	NA	3	A	7	1286	2	1358.868	n	3	NA	NA	0	0	0	25≤age<45	25≤age<45	Above 100,000	NA	0	0	0	2	1.061479	1	128602
1075	2	4	2	NA	3	A	6	1286	1	1119.563	n	3	NA	NA	0	0	0	25≤age<45	25≤age<45	Above 100,000	NA	0	0	0	2	1.061479	1	128601
1076	1	6	2	NA	3	A	7	1288	4	1648.501	n	5	NA	NA	0	0	0	45≤age<65	45≤age<65	Above 100,000	Above 100,000	0	0	0	3	1.061479	1	128804
1077	2	4	2	NA	3	A	7	1288	1	1895.409	n	5	NA	NA	0	0	0	25≤age<45	25≤age<45	Above 100,000	Above 100,000	0	0	0	3	1.061479	1	128801
1078	1	4	2	NA	3	A	7	1288	2	1848.59	n	5	NA	NA	0	0	0	25≤age<45	25≤age<45	Above 100,000	Above 100,000	0	0	0	3	1.061479	1	128802
1079	2	6	2	NA	3	A	7	1288	3	1366.507	n	5	NA	NA	0	0	0	45≤age<65	45≤age<65	Above 100,000	Above 100,000	0	0	0	3	1.061479	1	128803
1080	2	4	2	NA	3	A	7	1289	2	1895.409	n	2	NA	NA	0	0	0	25≤age<45	25≤age<45	Above 100,000	Above 100,000	0	0	0	2	1.061479	1	128902
1081	2	4	2	2	3	A	7	1289	1	1895.409	n	2	NA	NA	0	0	0	25≤age<45	25≤age<45	Above 100,000	Above 100,000	0	0	0	2	1.061479	1	128901
1082	2	1	2	NA	3	A	7	1292	3	2934.007	n	4	NA	NA	0	0	0	0≤age<16	0≤age<16	Above 100,000	Above 100,000	0	0	0	3	1.061479	1	129203
1083	1	1	2	NA	3	A	7	1292	4	1884.964	n	4	NA	NA	NA	NA	NA	0≤age<16	0≤age<16	Above 100,000	Above 100,000	0	0	0	3	1.061479	1	129204
1084	2	5	2	NA	3	A	7	1292	2	1377.939	n	4	NA	NA	NA	NA	NA	25≤age<45	25≤age<45	Above 100,000	Above 100,000	0	0	0	3	1.061479	1	129202
1085	2	5	2	NA	3	A	7	1292	1	1377.939	n	4	NA	NA	0	0	0	25≤age<45	25≤age<45	Above 100,000	Above 100,000	0	0	0	3	1.061479	1	129201
1086	2	4	2	NA	3	A	6	1295	2	1119.563	n	2	NA	NA	NA	NA	NA	25≤age<45	25≤age<45	Above 100,000	Above 100,000	0	0	0	2	1.061479	1	129502
1087	2	5	2	2	3	A	6	1295	1	813.9085	n	2	NA	NA	0	0	0	25≤age<45	25≤age<45	Above 100,000	Above 100,000	0	0	0	2	1.061479	1	129501
1088	1	4	2	NA	3	A	5	1297	1	1509.421	n	6	NA	NA	0	0	0	25≤age<45	25≤age<45	At or below 100,000	At or below 100,000	0	0	0	1	1.061479	1	129701
1089	2	6	2	NA	3	A	7	1302	2	1366.507	n	2	NA	NA	0	0	0	45≤age<65	45≤age<65	Above 100,000	Above 100,000	0	0	0	2	1.061479	1	130202
1090	2	4	2	2	3	A	7	1302	1	1895.409	n	2	COVID-19 Total Ab	NA	0	0	0	25≤age<45	25≤age<45	Above 100,000	Above 100,000	0	1	0	2	1.061479	1	130201
1091	1	1	2	2	1	W	6	1304	3	1557.501	n	3	NA	NA	NA	NA	NA	0≤age<16	0≤age<16	Above 100,000	Above 100,000	0	0	0	3	1.061479	1	130403
1092	2	5	2	NA	1	W	6	1304	2	836.451	n	3	NA	NA	0	0	0	25≤age<45	25≤age<45	Above 100,000	Above 100,000	0	0	0	3	1.061479	1	130402
1093	2	6	2	2	1	W	6	1304	1	829.5116	n	3	NA	NA	0	0	0	45≤age<65	45≤age<65	Above 100,000	Above 100,000	0	0	0	3	1.061479	1	130401
1094	2	5	2	2	3	A	7	1307	1	1377.939	n	3	NA	NA	0	0	0	25≤age<45	25≤age<45	Above 100,000	Above 100,000	0	0	0	2	1.061479	1	130701
1095	1	6	2	NA	1	W	7	1307	2	1625.933	n	3	NA	NA	1	NA	NA	45≤age<65	45≤age<65	Above 100,000	Above 100,000	0	0	0	2	1.061479	1	130702
1096	1	6	2	2	1	W	2	1315	1	1216.813	n	4	NA	NA	0	0	0	45≤age<65	45≤age<65	At or below 100,000	NA	0	0	0	2	1.061479	1	131501
1097	2	6	2	NA	1	W	7	1315	2	1404.354	n	4	NA	NA	0	0	0	45≤age<65	45≤age<65	Above 100,000	NA	0	0	0	2	1.061479	1	131502
1098	1	4	2	2	3	A	3	1317	1	1401.395	n	5	NA	NA	0	0	0	25≤age<45	25≤age<45	At or below 100,000	At or below 100,000	0	0	0	1	1.061479	1	131701
1099	2	6	2	NA	2	R	7	1319	2	2169.261	n	NA	NA	NA	NA	NA	NA	45≤age<65	45≤age<65	Above 100,000	NA	0	0	0	2	1.061479	1	131902
1100	1	1	2	NA	1	R	7	1319	1	1859.158	n	NA	NA	NA	0	0	0	0≤age<16	NA	Above 100,000	NA	0	0	0	2	1.061479	1	131901
1101	1	5	2	NA	3	A	3	1320	3	1030.142	n	3	NA	NA	0	0	0	25≤age<45	25≤age<45	At or below 100,000	At or below 100,000	0	0	0	3	1.061479	1	132003
1102	1	4	2	NA	3	A	3	1320	2	1401.395	n	3	NA	NA	0	0	0	25≤age<45	25≤age<45	At or below 100,000	At or below 100,000	0	0	0	3	1.061479	1	132002
1103	1	4	2	2	3	A	3	1320	1	1401.395	n	3	NA	NA	0	0	0	25≤age<45	25≤age<45	At or below 100,000	At or below 100,000	0	0	0	3	1.061479	1	132001
1104	2	6	2	2	2	B	2	1321	1	1369.617	n	1	NA	NA	1	1	0	45≤age<65	45≤age<65	At or below 100,000	At or below 100,000	0	0	0	1	1.061479	1	132101
1105	1	6	2	2	2	B	6	1323	1	1506.472	n	1	NA	NA	0	0	0	45≤age<65	45≤age<65	Above 100,000	Above 100,000	0	0	0	1	1.061479	1	132301
1106	2	5	2	2	1	W	2	1324	1	894.0919	n	3	NA	NA	1	1	0	25≤age<45	25≤age<45	At or below 100,000	At or below 100,000	0	0	0	2	1.061479	1	132401
1107	1	5	2	NA	1	W	2	1324	2	1003.025	n	3	NA	NA	1	NA	NA	25≤age<45	25≤age<45	At or below 100,000	At or below 100,000	0	0	0	2	1.061479	1	132402
1108	2	4	2	NA	3	A	7	1327	2	1895.409	n	2	NA	NA	NA	NA	NA	25≤age<45	25≤age<45	Above 100,000	Above 100,000	0	0	0	1	1.061479	1	132702
1109	1	5	2	NA	1	W	7	1328	2	1340.265	n	4	NA	Quantity Not Sufficient	0	0	0	25≤age<45	25≤age<45	Above 100,000	Above 100,000	NA	NA	1	2	1.061479	0	132802
1110	2	5	2	2	1	W	7	1328	1	1416.103	n	4	NA	NA	0	0	0	25≤age<45	25≤age<45	Above 100,000	Above 100,000	0	0	0	2	1.061479	1	132801
1111	1	4	2	2	2	B	7	1329	1	2016.51	n	6	NA	Blood Card-Lacking required specimen quantity	0	0	0	25≤age<45	25≤age<45	Above 100,000	Above 100,000	NA	NA	1	1	1.061479	0	132901
1112	1	4	2	2	3	A	2	1330	1	1383.445	n	1	NA	NA	0	0	0	25≤age<45	25≤age<45	At or below 100,000	At or below 100,000	0	0	0	1	1.061479	1	133001
1113	1	1	2	NA	3	A	7	1337	3	1884.964	n	6	NA	NA	NA	NA	NA	0≤age<16	0≤age<16	Above 100,000	Above 100,000	0	0	0	3	1.061479	1	133703
1114	2	6	2	NA	3	A	7	1337	5	1366.507	n	6	NA	NA	0	0	0	45≤age<65	45≤age<65	Above 100,000	Above 100,000	0	0	0	3	1.061479	1	133705
1115	2	5	2	NA	3	A	7	1337	2	1377.939	n	6	NA	NA	0	0	0	25≤age<45	25≤age<45	Above 100,000	Above 100,000	0	0	0	3	1.061479	1	133702
1116	1	5	2	NA	3	A	7	1337	1	1358.868	n	6	NA	NA	1	1	0	25≤age<45	25≤age<45	Above 100,000	Above 100,000	0	0	0	3	1.061479	1	133701
1117	1	6	2	NA	3	A	7	1337	6	1648.501	n	6	NA	NA	0	0	0	45≤age<65	45≤age<65	Above 100,000	Above 100,000	0	0	0	3	1.061479	1	133706
1118	2	4	2	NA	1	W	7	1338	2	1947.905	n	2	NA	NA	0	0	0	25≤age<45	25≤age<45	Above 100,000	Above 100,000	0	0	0	2	1.061479	1	133802
1119	1	4	1	1	4	N	7	1338	1	12470.66	n	2	NA	NA	0	0	0	25≤age<45	25≤age<45	Above 100,000	Above 100,000	0	0	0	2	1.061479	1	133801
1120	2	5	2	2	1	R	1	1340	1	1800.251	n	1	NA	NA	0	0	0	25≤age<45	25≤age<45	At or below 100,000	At or below 100,000	0	0	0	1	1.061479	1	134001
1121	1	2	2	NA	1	W	2	1341	1	1307.628	n	NA	NA	NA	0	0	0	16≤age<25	NA	At or below 100,000	At or below 100,000	0	0	0	1	1.061479	1	134101
1122	1	4	2	NA	3	A	7	1344	2	1848.59	n	2	NA	NA	NA	NA	NA	25≤age<45	25≤age<45	Above 100,000	Above 100,000	0	0	0	2	1.061479	1	134402
1123	2	3	2	2	3	A	7	1344	1	2099.031	n	2	NA	NA	0	0	0	16≤age<25	16≤age<25	Above 100,000	Above 100,000	0	0	0	2	1.061479	1	134401
1124	2	7	1	1	1	R	6	1346	1	1137.936	n	NA	NA	NA	1	NA	NA	65≤age<100	NA	Above 100,000	Above 100,000	0	0	0	2	1.061479	1	134601
1125	1	6	2	NA	1	U	6	1346	2	1362.118	n	NA	NA	NA	NA	NA	NA	45≤age<65	45≤age<65	Above 100,000	Above 100,000	0	0	0	2	1.061479	1	134602
1126	2	6	2	NA	1	W	7	1352	2	1404.354	n	5	NA	NA	NA	NA	NA	45≤age<65	45≤age<65	Above 100,000	Above 100,000	0	0	0	3	1.061479	1	135202
1127	1	6	2	NA	1	W	7	1352	3	1625.933	n	5	NA	NA	NA	NA	NA	45≤age<65	45≤age<65	Above 100,000	Above 100,000	0	0	0	3	1.061479	1	135203
1128	1	3	2	NA	1	W	7	1352	4	2213.806	n	5	NA	NA	NA	NA	NA	16≤age<25	16≤age<25	Above 100,000	Above 100,000	0	0	0	3	1.061479	1	135204
1129	2	4	1	1	1	W	7	1352	1	2023.783	n	5	NA	NA	0	0	0	25≤age<45	25≤age<45	Above 100,000	Above 100,000	0	0	0	3	1.061479	1	135201
1130	2	4	2	2	3	A	6	1353	1	1119.563	n	4	NA	NA	0	0	0	25≤age<45	25≤age<45	Above 100,000	Above 100,000	0	0	0	1	1.061479	1	135301
1131	2	2	2	NA	4	N	3	1354	3	3559.424	n	3	COVID-19 IgG/COVID-19 Total Ab	NA	1	NA	NA	0≤age<16	0≤age<16	At or below 100,000	At or below 100,000	1	1	0	3	1.061479	1	135403
1132	2	3	1	1	4	N	3	1354	1	4445.8	n	3	NA	NA	1	1	0	16≤age<25	16≤age<25	At or below 100,000	At or below 100,000	0	0	0	3	1.061479	1	135401
1133	2	5	2	NA	1	W	3	1354	2	855.7276	n	3	COVID-19 Total Ab	NA	1	NA	NA	25≤age<45	25≤age<45	At or below 100,000	At or below 100,000	0	1	0	3	1.061479	1	135402
1134	1	1	1	1	1	W	5	1356	1	2420.766	n	NA	NA	NA	0	0	0	0≤age<16	NA	At or below 100,000	At or below 100,000	0	0	0	1	1.061479	1	135601
1135	1	3	2	NA	1	U	3	1357	2	1678.26	n	2	NA	NA	NA	NA	NA	16≤age<25	16≤age<25	At or below 100,000	At or below 100,000	0	0	0	2	1.061479	1	135702
1136	2	3	1	1	4	R	3	1357	1	4445.8	n	2	NA	NA	1	0	NA	16≤age<25	16≤age<25	At or below 100,000	At or below 100,000	0	0	0	2	1.061479	1	135701
1137	1	7	2	2	1	W	3	1358	1	1251.959	n	3	NA	NA	1	1	0	65≤age<100	65≤age<100	At or below 100,000	At or below 100,000	0	0	0	2	1.061479	1	135801
1138	2	7	2	NA	1	W	3	1358	3	1120.512	n	3	NA	NA	0	0	0	65≤age<100	65≤age<100	At or below 100,000	At or below 100,000	0	0	0	2	1.061479	1	135803
1139	2	6	2	2	1	W	4	1361	1	768.781	n	2	NA	NA	1	1	0	45≤age<65	45≤age<65	At or below 100,000	At or below 100,000	0	0	0	2	1.061479	1	136101
1140	1	4	2	NA	1	W	4	1361	2	1369.194	n	2	NA	NA	0	0	0	25≤age<45	25≤age<45	At or below 100,000	At or below 100,000	0	0	0	2	1.061479	1	136102
1141	1	6	2	NA	1	W	7	1362	2	1625.933	n	3	NA	NA	1	NA	NA	45≤age<65	45≤age<65	Above 100,000	Above 100,000	0	0	0	2	1.061479	1	136202
1142	1	3	2	2	1	W	7	1362	1	2213.806	n	3	NA	NA	0	0	0	16≤age<25	16≤age<25	Above 100,000	Above 100,000	0	0	0	2	1.061479	1	136201
1143	2	7	1	1	1	W	1	1366	1	2449.123	n	1	NA	NA	0	0	0	65≤age<100	65≤age<100	At or below 100,000	At or below 100,000	0	0	0	1	1.061479	1	136601
1144	1	5	1	1	1	R	1	1368	1	2041.881	n	NA	NA	NA	0	0	0	25≤age<45	NA	At or below 100,000	At or below 100,000	0	0	0	1	1.061479	1	136801
1145	2	5	2	2	1	W	2	1370	1	894.0919	n	2	NA	NA	1	1	0	25≤age<45	25≤age<45	At or below 100,000	At or below 100,000	0	0	0	1	1.061479	1	137001
1146	1	3	1	1	4	R	3	1372	1	11478.75	n	7	COVID-19 IgG/COVID-19 Total Ab	NA	1	0	1	16≤age<25	16≤age<25	At or below 100,000	At or below 100,000	1	1	0	1	1.061479	1	137201
1147	2	4	2	2	3	A	5	1374	1	1171.67	n	2	NA	NA	0	0	0	25≤age<45	25≤age<45	At or below 100,000	At or below 100,000	0	0	0	2	1.061479	1	137401
1148	1	4	2	NA	3	A	5	1374	2	1509.421	n	2	NA	NA	NA	NA	NA	25≤age<45	25≤age<45	At or below 100,000	At or below 100,000	0	0	0	2	1.061479	1	137402
1149	2	7	2	2	1	W	1	1375	1	2357.297	n	1	NA	NA	0	0	0	65≤age<100	65≤age<100	At or below 100,000	At or below 100,000	0	0	0	1	1.061479	1	137501
1150	1	4	1	1	4	R	1	1377	1	11914.13	n	3	NA	NA	0	0	0	25≤age<45	25≤age<45	At or below 100,000	At or below 100,000	0	0	0	1	1.061479	1	137701
1151	1	5	1	1	1	W	3	1380	1	1620.232	n	NA	NA	NA	0	0	0	25≤age<45	NA	At or below 100,000	At or below 100,000	0	0	0	2	1.061479	1	138001
1152	2	6	2	NA	1	R	3	1380	2	848.6283	n	NA	NA	NA	NA	NA	NA	45≤age<65	45≤age<65	At or below 100,000	At or below 100,000	0	0	0	2	1.061479	1	138002
1153	2	7	2	2	1	W	4	1381	1	1015.084	n	1	NA	NA	0	0	0	65≤age<100	65≤age<100	At or below 100,000	At or below 100,000	0	0	0	1	1.061479	1	138101
1154	2	1	2	2	1	W	5	1382	3	1863.925	n	4	NA	NA	NA	NA	NA	0≤age<16	0≤age<16	At or below 100,000	At or below 100,000	0	0	0	3	1.061479	1	138203
1155	2	5	2	2	1	W	5	1382	1	875.381	n	4	NA	NA	0	0	0	25≤age<45	25≤age<45	At or below 100,000	At or below 100,000	0	0	0	3	1.061479	1	138201
1156	2	1	2	2	1	W	5	1382	2	1863.925	n	4	NA	NA	NA	NA	NA	0≤age<16	0≤age<16	At or below 100,000	At or below 100,000	0	0	0	3	1.061479	1	138202
1157	2	4	2	2	1	W	5	1387	1	1204.121	n	2	NA	NA	0	0	0	25≤age<45	25≤age<45	At or below 100,000	At or below 100,000	0	0	0	1	1.061479	1	138701
1158	2	7	2	2	3	A	3	1388	1	1090.314	n	1	NA	NA	0	0	0	65≤age<100	65≤age<100	At or below 100,000	At or below 100,000	0	0	0	1	1.061479	1	138801
1159	2	6	1	1	1	W	2	1389	1	921.2137	n	2	NA	NA	1	0	0	45≤age<65	45≤age<65	At or below 100,000	NA	0	0	0	2	1.061479	1	138901
1160	2	2	2	NA	1	W	5	1389	2	1109.206	n	2	NA	NA	0	0	0	0≤age<16	0≤age<16	At or below 100,000	NA	0	0	0	2	1.061479	1	138902
1161	1	5	2	NA	1	R	6	1391	2	1122.801	n	3	NA	NA	1	NA	NA	25≤age<45	25≤age<45	Above 100,000	Above 100,000	0	0	0	2	1.061479	1	139102
1162	2	4	2	2	1	W	6	1391	1	1150.571	n	3	NA	NA	1	1	0	25≤age<45	25≤age<45	Above 100,000	Above 100,000	0	0	0	2	1.061479	1	139101
1163	2	7	2	2	1	W	3	1393	1	1120.512	n	1	NA	NA	0	0	0	65≤age<100	65≤age<100	At or below 100,000	At or below 100,000	0	0	0	1	1.061479	1	139301
1164	1	2	2	NA	3	A	7	1399	3	1771.535	n	4	NA	NA	0	0	0	16≤age<25	16≤age<25	Above 100,000	Above 100,000	0	0	0	3	1.061479	1	139903
1165	1	6	2	NA	3	A	7	1399	1	1648.501	n	4	NA	NA	0	0	0	45≤age<65	45≤age<65	Above 100,000	Above 100,000	0	0	0	3	1.061479	1	139901
1166	1	1	2	NA	3	A	7	1399	4	1884.964	n	4	NA	NA	NA	NA	NA	0≤age<16	0≤age<16	Above 100,000	Above 100,000	0	0	0	3	1.061479	1	139904
1167	2	6	2	NA	3	A	7	1399	2	1366.507	n	4	NA	NA	0	0	0	45≤age<65	45≤age<65	Above 100,000	Above 100,000	0	0	0	3	1.061479	1	139902
1168	2	6	2	2	1	W	7	1407	1	1404.354	n	2	NA	NA	0	0	0	45≤age<65	45≤age<65	Above 100,000	Above 100,000	0	0	0	2	1.061479	1	140701
1169	2	7	2	NA	1	W	7	1407	2	1854.283	n	2	NA	NA	0	0	0	65≤age<100	65≤age<100	Above 100,000	Above 100,000	0	0	0	2	1.061479	1	140702
1170	2	5	2	2	3	R	4	1417	1	754.3203	n	1	NA	NA	1	1	0	25≤age<45	25≤age<45	At or below 100,000	At or below 100,000	0	0	0	1	1.061479	1	141701
1171	2	4	2	2	3	A	7	1418	1	1895.409	n	2	NA	NA	0	0	0	25≤age<45	25≤age<45	Above 100,000	Above 100,000	0	0	0	1	1.061479	1	141801
1172	1	6	1	1	1	R	2	1420	1	1940.396	n	NA	NA	NA	0	0	0	45≤age<65	NA	At or below 100,000	At or below 100,000	0	0	0	1	1.061479	1	142001
1173	1	5	2	NA	1	R	4	1428	2	1006.472	n	2	NA	NA	1	NA	NA	25≤age<45	25≤age<45	At or below 100,000	At or below 100,000	0	0	0	2	1.061479	1	142802
1174	1	5	2	2	1	W	4	1428	1	1006.472	n	2	NA	NA	1	1	0	25≤age<45	25≤age<45	At or below 100,000	At or below 100,000	0	0	0	2	1.061479	1	142801
1175	2	6	1	1	1	R	1	1436	1	1854.861	n	4	NA	Quantity Not Sufficient	1	0	1	45≤age<65	45≤age<65	At or below 100,000	At or below 100,000	NA	NA	1	1	1.061479	0	143601
1176	2	6	2	2	1	W	7	1437	1	1404.354	n	3	NA	NA	1	1	0	45≤age<65	45≤age<65	Above 100,000	Above 100,000	0	0	0	2	1.061479	1	143701
1177	1	6	2	NA	1	W	7	1437	2	1625.933	n	3	NA	NA	0	0	0	45≤age<65	45≤age<65	Above 100,000	Above 100,000	0	0	0	2	1.061479	1	143702
1178	1	7	2	2	1	W	6	1439	1	1383.511	n	2	NA	NA	0	0	0	65≤age<100	65≤age<100	Above 100,000	Above 100,000	0	0	0	2	1.061479	1	143901
1179	2	7	2	NA	1	W	6	1439	2	1095.271	n	2	NA	NA	NA	NA	NA	65≤age<100	65≤age<100	Above 100,000	Above 100,000	0	0	0	2	1.061479	1	143902
1180	2	5	2	NA	1	W	6	1440	2	836.451	n	4	NA	NA	0	0	0	25≤age<45	25≤age<45	Above 100,000	Above 100,000	0	0	0	1	1.061479	1	144002
1181	2	4	2	2	3	A	7	1444	1	1895.409	n	1	NA	NA	0	0	0	25≤age<45	25≤age<45	Above 100,000	Above 100,000	0	0	0	1	1.061479	1	144401
1182	2	5	2	2	1	W	6	1447	1	836.451	n	2	NA	NA	1	1	0	25≤age<45	25≤age<45	Above 100,000	Above 100,000	0	0	0	2	1.061479	1	144701
1183	2	5	2	NA	1	W	6	1447	2	836.451	n	2	NA	NA	0	0	0	25≤age<45	25≤age<45	Above 100,000	Above 100,000	0	0	0	2	1.061479	1	144702
1184	2	4	2	2	1	W	3	1448	1	1177.087	n	2	NA	Quantity Not Sufficient	1	1	0	25≤age<45	25≤age<45	At or below 100,000	At or below 100,000	NA	NA	1	1	1.061479	0	144801
1185	1	5	2	2	2	B	2	1453	1	1109.324	n	6	NA	NA	1	1	0	25≤age<45	25≤age<45	At or below 100,000	At or below 100,000	0	0	0	1	1.061479	1	145301
1186	2	7	2	2	2	B	6	1454	1	1691.83	n	1	NA	NA	0	0	0	65≤age<100	65≤age<100	Above 100,000	NA	0	0	0	1	1.061479	1	145401
1187	2	6	2	2	1	W	6	1455	1	829.5116	n	1	NA	NA	0	0	0	45≤age<65	45≤age<65	Above 100,000	Above 100,000	0	0	0	1	1.061479	1	145501
1188	1	3	2	2	1	W	7	1456	1	2213.806	n	4	NA	NA	1	1	0	16≤age<25	16≤age<25	Above 100,000	Above 100,000	0	0	0	1	1.061479	1	145601
1189	1	6	2	NA	3	A	4	1459	2	1237.942	n	2	NA	NA	NA	NA	NA	45≤age<65	45≤age<65	At or below 100,000	At or below 100,000	0	0	0	2	1.061479	1	145902
1190	2	6	2	2	3	A	4	1459	1	748.0622	n	2	NA	NA	0	0	0	45≤age<65	45≤age<65	At or below 100,000	At or below 100,000	0	0	0	2	1.061479	1	145901
1191	2	5	2	2	2	B	2	1460	1	1381.075	n	3	NA	NA	0	0	0	25≤age<45	25≤age<45	At or below 100,000	At or below 100,000	0	0	0	1	1.061479	1	146001
1192	1	6	2	2	1	W	5	1462	1	1327.615	n	1	NA	NA	0	0	0	45≤age<65	45≤age<65	At or below 100,000	At or below 100,000	0	0	0	1	1.061479	1	146201
1193	1	7	2	2	2	B	4	1463	1	1371.601	n	1	NA	NA	0	0	0	65≤age<100	65≤age<100	At or below 100,000	At or below 100,000	0	0	0	1	1.061479	1	146301
1194	1	2	2	NA	1	W	7	1464	3	1747.283	n	3	NA	NA	0	0	0	16≤age<25	16≤age<25	Above 100,000	Above 100,000	0	0	0	2	1.061479	1	146403
1195	2	6	2	NA	1	W	7	1464	2	1404.354	n	3	NA	NA	NA	NA	NA	45≤age<65	45≤age<65	Above 100,000	Above 100,000	0	0	0	2	1.061479	1	146402
1196	1	6	1	1	1	R	2	1465	1	1940.396	n	NA	NA	NA	1	1	0	45≤age<65	NA	At or below 100,000	At or below 100,000	0	0	0	2	1.061479	1	146501
1197	2	6	2	NA	1	R	2	1465	2	886.6743	n	NA	NA	NA	NA	NA	NA	45≤age<65	45≤age<65	At or below 100,000	At or below 100,000	0	0	0	2	1.061479	1	146502
1198	1	3	2	NA	2	B	3	1466	2	1856.118	n	4	NA	NA	NA	NA	NA	16≤age<25	16≤age<25	At or below 100,000	At or below 100,000	0	0	0	1	1.061479	1	146602
1199	1	4	2	2	3	A	5	1468	1	1509.421	n	6	NA	NA	0	0	0	25≤age<45	25≤age<45	At or below 100,000	At or below 100,000	0	0	0	2	1.061479	1	146801
1200	1	6	2	NA	3	A	5	1468	2	1346.043	n	6	NA	NA	NA	NA	NA	45≤age<65	45≤age<65	At or below 100,000	At or below 100,000	0	0	0	2	1.061479	1	146802
1201	2	6	2	2	2	B	3	1469	1	1310.849	n	1	NA	NA	0	0	0	45≤age<65	45≤age<65	At or below 100,000	At or below 100,000	0	0	0	1	1.061479	1	146901
1202	2	4	2	2	1	W	4	1470	1	1066.335	n	5	NA	NA	0	0	0	25≤age<45	25≤age<45	At or below 100,000	At or below 100,000	0	0	0	1	1.061479	1	147001
1203	2	6	1	1	3	R	4	1471	1	777.2021	n	4	NA	NA	0	0	0	45≤age<65	45≤age<65	At or below 100,000	At or below 100,000	0	0	0	3	1.061479	1	147101
1204	2	2	2	NA	1	R	4	1471	4	982.2808	n	4	NA	NA	0	0	0	0≤age<16	0≤age<16	At or below 100,000	At or below 100,000	0	0	0	3	1.061479	1	147104
1205	2	2	2	NA	4	R	4	1471	3	3224.519	n	4	NA	NA	0	0	0	16≤age<25	16≤age<25	At or below 100,000	At or below 100,000	0	0	0	3	1.061479	1	147103
1206	2	6	2	NA	1	R	4	1471	2	768.781	n	4	NA	NA	NA	NA	NA	45≤age<65	45≤age<65	At or below 100,000	At or below 100,000	0	0	0	3	1.061479	1	147102
1207	2	4	2	2	1	R	7	1473	1	1947.905	n	5	NA	NA	1	1	0	25≤age<45	25≤age<45	Above 100,000	Above 100,000	0	0	0	2	1.061479	1	147301
1208	2	6	2	NA	1	W	1	1473	2	1785.316	n	5	NA	NA	NA	NA	NA	45≤age<65	NA	At or below 100,000	NA	0	0	0	2	1.061479	1	147302
1209	2	6	2	2	1	W	6	1474	1	829.5116	n	3	NA	NA	0	0	0	45≤age<65	45≤age<65	Above 100,000	Above 100,000	0	0	0	1	1.061479	1	147401
1210	2	4	2	2	3	A	7	1475	1	1895.409	n	2	NA	NA	0	0	0	25≤age<45	25≤age<45	Above 100,000	Above 100,000	0	0	0	1	1.061479	1	147501
1211	1	5	2	NA	1	W	5	1476	2	1094.361	n	NA	NA	NA	NA	NA	NA	25≤age<45	25≤age<45	At or below 100,000	At or below 100,000	0	0	0	3	1.061479	1	147602
1212	2	1	1	1	1	R	5	1476	3	1936.532	n	NA	NA	NA	NA	NA	NA	0≤age<16	0≤age<16	At or below 100,000	At or below 100,000	0	0	0	3	1.061479	1	147603
1213	2	6	1	1	1	R	5	1476	1	901.9352	n	NA	NA	NA	1	NA	NA	45≤age<65	NA	At or below 100,000	At or below 100,000	0	0	0	3	1.061479	1	147601
1214	2	4	2	NA	2	R	5	1476	5	1859.967	n	NA	NA	NA	0	0	0	25≤age<45	25≤age<45	At or below 100,000	At or below 100,000	0	0	0	3	1.061479	1	147605
1215	2	1	1	1	1	R	5	1476	4	1936.532	n	NA	NA	NA	NA	NA	NA	0≤age<16	0≤age<16	At or below 100,000	At or below 100,000	0	0	0	3	1.061479	1	147604
1216	1	3	2	2	4	P	2	1478	1	7106.067	n	1	NA	NA	0	0	0	16≤age<25	16≤age<25	At or below 100,000	At or below 100,000	0	0	0	1	1.061479	1	147801
1217	1	5	2	2	2	B	2	1481	1	1109.324	n	5	COVID-19 IgG/COVID-19 Total Ab	NA	0	0	0	25≤age<45	25≤age<45	At or below 100,000	At or below 100,000	1	1	0	1	1.061479	1	148101
1218	1	7	2	2	3	A	6	1482	1	1402.714	n	2	NA	NA	0	0	0	65≤age<100	65≤age<100	Above 100,000	NA	0	0	0	2	1.061479	1	148201
1219	2	7	2	NA	3	A	4	1482	2	987.7269	n	2	NA	NA	NA	NA	NA	65≤age<100	65≤age<100	At or below 100,000	NA	0	0	0	2	1.061479	1	148202
1220	2	6	2	NA	3	A	7	1484	2	1366.507	n	2	NA	NA	NA	NA	NA	45≤age<65	45≤age<65	Above 100,000	Above 100,000	0	0	0	2	1.061479	1	148402
1221	1	7	2	2	1	W	7	1484	1	1651.469	n	2	NA	NA	0	0	0	65≤age<100	65≤age<100	Above 100,000	Above 100,000	0	0	0	2	1.061479	1	148401
1222	2	3	2	NA	1	R	3	1485	1	1303.54	n	5	NA	NA	0	0	0	16≤age<25	16≤age<25	At or below 100,000	At or below 100,000	0	0	0	2	1.061479	1	148501
1223	2	5	2	NA	1	R	3	1485	2	855.7276	n	5	NA	NA	0	0	0	25≤age<45	25≤age<45	At or below 100,000	At or below 100,000	0	0	0	2	1.061479	1	148502
1224	2	6	2	2	1	W	7	1491	1	1404.354	n	2	NA	NA	0	0	0	45≤age<65	45≤age<65	Above 100,000	Above 100,000	0	0	0	2	1.061479	1	149101
1225	1	7	2	NA	1	W	7	1491	2	1651.469	n	2	NA	NA	0	0	0	65≤age<100	65≤age<100	Above 100,000	Above 100,000	0	0	0	2	1.061479	1	149102
1226	1	7	2	NA	3	A	6	1492	3	1402.714	n	4	NA	NA	0	0	0	65≤age<100	65≤age<100	Above 100,000	Above 100,000	0	0	0	3	1.061479	1	149203
1227	2	4	2	2	3	A	6	1492	1	1119.563	n	4	NA	NA	0	0	0	25≤age<45	25≤age<45	Above 100,000	Above 100,000	0	0	0	3	1.061479	1	149201
1228	1	5	2	NA	3	A	6	1492	2	1138.386	n	4	NA	NA	0	0	0	25≤age<45	25≤age<45	Above 100,000	Above 100,000	0	0	0	3	1.061479	1	149202
1229	2	1	2	NA	3	A	6	1492	4	1733.033	n	4	NA	NA	NA	NA	NA	0≤age<16	0≤age<16	Above 100,000	Above 100,000	0	0	0	3	1.061479	1	149204
1230	2	4	2	NA	3	A	5	1492	5	1171.67	n	4	NA	NA	NA	NA	NA	25≤age<45	NA	At or below 100,000	NA	0	0	0	3	1.061479	1	149205
1231	2	6	2	2	1	W	4	1493	1	768.781	n	2	NA	NA	1	1	0	45≤age<65	45≤age<65	At or below 100,000	At or below 100,000	0	0	0	1	1.061479	1	149301
1232	2	4	1	1	1	R	2	1494	1	1277.766	n	2	NA	NA	0	0	0	25≤age<45	25≤age<45	At or below 100,000	At or below 100,000	0	0	0	1	1.061479	1	149401
1233	1	7	2	2	3	A	2	1496	1	1253.078	n	2	COVID-19 IgG/COVID-19 Total Ab	NA	1	0	1	65≤age<100	65≤age<100	At or below 100,000	At or below 100,000	1	1	0	2	1.061479	1	149601
1234	2	6	2	NA	3	A	2	1496	2	862.7783	n	2	COVID-19 IgG/COVID-19 Total Ab	NA	0	0	0	45≤age<65	45≤age<65	At or below 100,000	At or below 100,000	1	1	0	2	1.061479	1	149602
1235	2	5	2	2	3	A	6	1502	1	813.9085	n	2	NA	NA	0	0	0	25≤age<45	25≤age<45	Above 100,000	Above 100,000	0	0	0	1	1.061479	1	150201
1236	2	6	2	2	4	P	1	1506	1	5860.63	n	1	COVID-19 IgG/COVID-19 Total Ab	NA	0	0	0	45≤age<65	45≤age<65	At or below 100,000	At or below 100,000	1	1	0	1	1.061479	1	150601
1237	2	5	2	NA	4	P	2	1507	1	2935.022	n	1	NA	NA	0	0	0	25≤age<45	25≤age<45	At or below 100,000	At or below 100,000	0	0	0	1	1.061479	1	150701
1238	1	4	2	NA	3	A	7	1508	2	1848.59	n	2	NA	NA	0	0	0	25≤age<45	25≤age<45	Above 100,000	Above 100,000	0	0	0	2	1.061479	1	150802
1239	2	4	2	2	3	A	7	1508	1	1895.409	n	2	NA	NA	0	0	0	25≤age<45	25≤age<45	Above 100,000	Above 100,000	0	0	0	2	1.061479	1	150801
1240	2	1	1	1	1	R	3	1509	1	1893.054	n	NA	NA	NA	0	0	0	0≤age<16	NA	At or below 100,000	At or below 100,000	0	0	0	1	1.061479	1	150901
1241	2	5	2	NA	2	B	3	1510	2	1321.815	n	2	NA	NA	NA	NA	NA	25≤age<45	25≤age<45	At or below 100,000	At or below 100,000	0	0	0	2	1.061479	1	151002
1242	1	5	2	2	2	B	3	1510	1	1123.717	n	2	NA	NA	0	0	0	25≤age<45	25≤age<45	At or below 100,000	At or below 100,000	0	0	0	2	1.061479	1	151001
1243	1	5	2	2	2	B	5	1511	1	1210.338	n	3	NA	NA	1	1	0	25≤age<45	25≤age<45	At or below 100,000	At or below 100,000	0	0	0	1	1.061479	1	151101
1244	1	5	2	NA	2	B	7	1512	1	1482.303	n	1	COVID-19 IgG/COVID-19 Total Ab	NA	0	0	0	25≤age<45	25≤age<45	Above 100,000	NA	1	1	0	1	1.061479	1	151201
1245	1	4	2	2	2	B	3	1514	1	1528.693	n	1	COVID-19 IgG/COVID-19 Total Ab	NA	0	0	0	25≤age<45	25≤age<45	At or below 100,000	At or below 100,000	1	1	0	1	1.061479	1	151401
1246	2	4	2	2	3	A	3	1515	1	1145.364	n	1	NA	NA	0	0	0	25≤age<45	25≤age<45	At or below 100,000	At or below 100,000	0	0	0	1	1.061479	1	151501
1247	2	4	2	2	3	A	3	1517	1	1145.364	n	2	NA	NA	1	0	0	25≤age<45	25≤age<45	At or below 100,000	At or below 100,000	0	0	0	1	1.061479	1	151701
1248	2	7	2	NA	4	P	5	1518	1	3762.768	n	1	COVID-19 IgG/COVID-19 Total Ab	NA	0	0	0	65≤age<100	65≤age<100	At or below 100,000	NA	1	1	0	1	1.061479	1	151801
1249	1	6	2	NA	1	W	3	1519	2	1232.6	n	3	NA	NA	NA	NA	NA	45≤age<65	45≤age<65	At or below 100,000	At or below 100,000	0	0	0	2	1.061479	1	151902
1250	2	6	2	2	1	W	3	1519	1	848.6283	n	3	NA	NA	0	0	0	45≤age<65	45≤age<65	At or below 100,000	At or below 100,000	0	0	0	2	1.061479	1	151901
1251	2	6	2	2	2	B	1	1520	1	2757.72	n	2	NA	NA	0	0	0	45≤age<65	45≤age<65	At or below 100,000	At or below 100,000	0	0	0	1	1.061479	1	152001
1252	1	6	2	NA	2	B	4	1521	1	1350.392	n	3	NA	NA	0	0	0	45≤age<65	45≤age<65	At or below 100,000	NA	0	0	0	1	1.061479	1	152101
1253	2	5	2	NA	3	A	2	1522	1	869.996	n	2	NA	NA	0	0	0	25≤age<45	25≤age<45	At or below 100,000	At or below 100,000	0	0	0	2	1.061479	1	152201
1254	1	1	2	NA	3	A	2	1522	2	1410.666	n	2	NA	NA	NA	NA	NA	0≤age<16	0≤age<16	At or below 100,000	At or below 100,000	0	0	0	2	1.061479	1	152202
1255	1	1	2	2	4	N	7	1523	2	7974.162	n	3	NA	NA	NA	NA	NA	0≤age<16	0≤age<16	Above 100,000	Above 100,000	0	0	0	3	1.061479	1	152302
1256	1	5	2	2	4	N	7	1523	1	5748.564	n	3	NA	NA	0	0	0	25≤age<45	25≤age<45	Above 100,000	Above 100,000	0	0	0	3	1.061479	1	152301
1257	1	1	2	2	4	N	7	1523	3	7974.162	n	3	NA	NA	NA	NA	NA	0≤age<16	0≤age<16	Above 100,000	Above 100,000	0	0	0	3	1.061479	1	152303
1258	2	7	2	NA	1	NW	3	1523	4	1120.512	n	3	NA	NA	NA	NA	NA	65≤age<100	NA	At or below 100,000	NA	0	0	0	3	1.061479	1	152304
1259	1	1	2	NA	1	R	2	1525	5	1391.354	n	NA	NA	Quantity Not Sufficient	1	NA	NA	0≤age<16	0≤age<16	At or below 100,000	At or below 100,000	NA	NA	1	3	1.061479	0	152505
1260	2	3	1	1	4	R	2	1525	1	4645.115	n	NA	COVID-19 IgG/COVID-19 Total Ab	NA	1	1	0	16≤age<25	NA	At or below 100,000	At or below 100,000	1	1	0	3	1.061479	1	152501
1261	1	2	2	NA	1	R	2	1525	4	1307.628	n	NA	NA	Quantity Not Sufficient	NA	NA	NA	16≤age<25	16≤age<25	At or below 100,000	At or below 100,000	NA	NA	1	3	1.061479	0	152504
1262	1	5	2	NA	1	R	2	1525	2	1003.025	n	NA	COVID-19 IgG/COVID-19 Total Ab	NA	NA	NA	NA	25≤age<45	25≤age<45	At or below 100,000	At or below 100,000	1	1	0	3	1.061479	1	152502
1263	2	2	2	NA	1	R	2	1525	3	1132.915	n	NA	COVID-19 IgG/COVID-19 Total Ab	NA	NA	NA	NA	16≤age<25	16≤age<25	At or below 100,000	At or below 100,000	1	1	0	3	1.061479	1	152503
1264	2	2	2	NA	3	A	7	1526	2	1746.003	n	4	NA	NA	NA	NA	NA	0≤age<16	0≤age<16	Above 100,000	Above 100,000	0	0	0	3	1.061479	1	152602
1265	2	6	2	2	3	A	7	1526	1	1366.507	n	4	NA	NA	0	0	0	45≤age<65	45≤age<65	Above 100,000	Above 100,000	0	0	0	3	1.061479	1	152601
1266	1	6	2	NA	3	A	7	1526	4	1648.501	n	4	NA	NA	0	0	0	45≤age<65	45≤age<65	Above 100,000	Above 100,000	0	0	0	3	1.061479	1	152604
1267	1	1	2	NA	3	A	7	1526	3	1884.964	n	4	NA	NA	0	0	0	0≤age<16	0≤age<16	Above 100,000	Above 100,000	0	0	0	3	1.061479	1	152603
1268	1	6	2	2	2	B	1	1528	1	1717.995	n	1	NA	NA	0	0	0	45≤age<65	45≤age<65	At or below 100,000	At or below 100,000	0	0	0	1	1.061479	1	152801
1269	1	6	2	NA	3	A	1	1529	2	1574.934	n	2	NA	NA	NA	NA	NA	45≤age<65	45≤age<65	At or below 100,000	At or below 100,000	0	0	0	2	1.061479	1	152902
1270	2	6	2	2	3	A	1	1529	1	1737.201	n	2	NA	NA	0	0	0	45≤age<65	45≤age<65	At or below 100,000	At or below 100,000	0	0	0	2	1.061479	1	152901
1271	1	3	2	NA	3	U	3	1530	1	1701.555	n	1	NA	NA	NA	NA	NA	16≤age<25	NA	At or below 100,000	At or below 100,000	0	0	0	1	1.061479	1	153001
1272	1	7	1	1	1	W	2	1533	1	1970.871	n	NA	NA	NA	0	0	0	65≤age<100	NA	At or below 100,000	At or below 100,000	0	0	0	1	1.061479	1	153301
1273	2	4	2	NA	3	A	7	1534	1	1895.409	n	5	NA	NA	0	0	0	25≤age<45	25≤age<45	Above 100,000	Above 100,000	0	0	0	3	1.061479	1	153401
1274	1	7	2	NA	3	A	7	1534	2	1674.392	n	5	NA	NA	0	0	0	65≤age<100	65≤age<100	Above 100,000	Above 100,000	0	0	0	3	1.061479	1	153402
1275	2	7	2	NA	3	A	7	1534	3	1804.309	n	5	NA	NA	0	0	0	65≤age<100	65≤age<100	Above 100,000	Above 100,000	0	0	0	3	1.061479	1	153403
1276	2	7	2	2	1	W	5	1536	1	1146.247	n	2	NA	NA	1	1	0	65≤age<100	65≤age<100	At or below 100,000	At or below 100,000	0	0	0	1	1.061479	1	153601
1277	1	5	2	2	3	A	7	1537	1	1358.868	n	2	NA	NA	0	0	0	25≤age<45	25≤age<45	Above 100,000	Above 100,000	0	0	0	2	1.061479	1	153701
1278	2	4	2	NA	3	A	7	1537	2	1895.409	n	2	NA	NA	NA	NA	NA	25≤age<45	25≤age<45	Above 100,000	Above 100,000	0	0	0	2	1.061479	1	153702
1279	1	4	2	NA	2	B	5	1538	1	1646.532	n	2	COVID-19 IgG/COVID-19 Total Ab	NA	0	0	0	25≤age<45	25≤age<45	At or below 100,000	NA	1	1	0	1	1.061479	1	153801
1280	2	6	2	2	3	A	1	1539	1	1737.201	n	1	NA	NA	NA	NA	NA	45≤age<65	45≤age<65	At or below 100,000	At or below 100,000	0	0	0	1	1.061479	1	153901
1281	1	6	2	NA	2	B	7	1540	1	1798.245	n	2	COVID-19 IgG/COVID-19 Total Ab	NA	1	1	0	45≤age<65	45≤age<65	Above 100,000	NA	1	1	0	1	1.061479	1	154001
1282	1	6	2	NA	1	U	7	1541	1	1625.933	n	1	NA	NA	NA	NA	NA	45≤age<65	NA	Above 100,000	NA	0	0	0	1	1.061479	1	154101
1283	1	4	2	2	2	B	5	1542	1	1646.532	n	1	NA	Quantity Not Sufficient	0	0	0	25≤age<45	25≤age<45	At or below 100,000	At or below 100,000	NA	NA	1	1	1.061479	0	154201
1284	1	6	2	NA	2	B	7	1545	1	1798.245	n	1	NA	NA	0	0	0	45≤age<65	45≤age<65	Above 100,000	NA	0	0	0	1	1.061479	1	154501
1285	2	3	2	2	3	A	5	1546	1	1297.541	n	3	NA	NA	1	1	0	16≤age<25	16≤age<25	At or below 100,000	At or below 100,000	0	0	0	2	1.061479	1	154601
1286	1	6	2	NA	3	A	5	1546	2	1346.043	n	3	NA	NA	1	NA	NA	45≤age<65	45≤age<65	At or below 100,000	At or below 100,000	0	0	0	2	1.061479	1	154602
1287	1	4	2	2	3	A	1	1547	1	1766.094	n	2	NA	NA	0	0	0	25≤age<45	25≤age<45	At or below 100,000	At or below 100,000	0	0	0	1	1.061479	1	154701
1288	1	5	2	2	2	B	2	1548	1	1109.324	n	6	NA	NA	0	0	0	25≤age<45	25≤age<45	At or below 100,000	At or below 100,000	0	0	0	1	1.061479	1	154801
1289	1	7	2	2	3	A	2	1549	1	1253.078	n	1	NA	NA	0	0	0	65≤age<100	65≤age<100	At or below 100,000	At or below 100,000	0	0	0	1	1.061479	1	154901
1290	2	7	2	NA	1	W	2	1553	1	1170.748	n	NA	NA	NA	0	0	0	65≤age<100	65≤age<100	At or below 100,000	At or below 100,000	0	0	0	1	1.061479	1	155301
1291	1	6	2	NA	2	B	7	1555	1	1798.245	n	1	NA	NA	0	0	0	45≤age<65	45≤age<65	Above 100,000	NA	0	0	0	1	1.061479	1	155501
1292	1	6	2	2	3	A	5	1557	1	1346.043	n	2	NA	NA	0	0	0	45≤age<65	45≤age<65	At or below 100,000	At or below 100,000	0	0	0	2	1.061479	1	155701
1293	2	5	2	NA	3	A	5	1557	2	851.7893	n	2	NA	NA	NA	NA	NA	25≤age<45	25≤age<45	At or below 100,000	At or below 100,000	0	0	0	2	1.061479	1	155702
1294	1	4	2	NA	2	B	5	1558	1	1646.532	n	1	NA	NA	0	0	0	25≤age<45	25≤age<45	At or below 100,000	NA	0	0	0	1	1.061479	1	155801
1295	2	5	2	2	3	A	6	1559	1	813.9085	n	1	NA	NA	0	0	0	25≤age<45	25≤age<45	Above 100,000	Above 100,000	0	0	0	1	1.061479	1	155901
1296	1	5	2	NA	3	A	3	1562	1	1030.142	n	1	NA	NA	0	0	0	25≤age<45	25≤age<45	At or below 100,000	At or below 100,000	0	0	0	1	1.061479	1	156201
1297	2	4	2	2	1	W	3	1563	1	1177.087	n	2	NA	NA	0	0	0	25≤age<45	25≤age<45	At or below 100,000	At or below 100,000	0	0	0	1	1.061479	1	156301
1298	2	7	2	2	4	P	3	1565	1	3678.289	n	6	NA	NA	0	0	0	65≤age<100	65≤age<100	At or below 100,000	At or below 100,000	0	0	0	1	1.061479	1	156501
1299	1	6	2	2	1	W	2	1568	1	1216.813	n	3	NA	NA	0	0	0	45≤age<65	45≤age<65	At or below 100,000	At or below 100,000	0	0	0	1	1.061479	1	156801
1300	1	4	2	2	3	A	7	1570	1	1848.59	n	2	NA	NA	0	0	0	25≤age<45	25≤age<45	Above 100,000	Above 100,000	0	0	0	2	1.061479	1	157001
1301	2	4	2	NA	3	A	7	1570	2	1895.409	n	2	NA	NA	0	0	0	25≤age<45	25≤age<45	Above 100,000	Above 100,000	0	0	0	2	1.061479	1	157002
1302	1	5	2	NA	3	A	7	1572	2	1358.868	n	2	NA	NA	NA	NA	NA	25≤age<45	25≤age<45	Above 100,000	Above 100,000	0	0	0	2	1.061479	1	157202
1303	1	4	2	2	3	A	7	1572	1	1848.59	n	2	NA	NA	1	0	0	25≤age<45	25≤age<45	Above 100,000	Above 100,000	0	0	0	2	1.061479	1	157201
1304	2	4	2	NA	3	A	7	1573	2	1895.409	n	3	NA	NA	NA	NA	NA	25≤age<45	25≤age<45	Above 100,000	Above 100,000	0	0	0	2	1.061479	1	157302
1305	1	5	2	NA	3	A	7	1573	1	1358.868	n	3	NA	NA	0	0	0	25≤age<45	25≤age<45	Above 100,000	Above 100,000	0	0	0	2	1.061479	1	157301
1306	2	2	2	NA	4	P	1	1576	1	7488.198	n	1	NA	NA	NA	NA	NA	16≤age<25	NA	At or below 100,000	At or below 100,000	0	0	0	1	1.061479	1	157601
1307	1	6	2	2	2	B	6	1578	1	1506.472	n	2	COVID-19 Total Ab	NA	0	0	0	45≤age<65	45≤age<65	Above 100,000	Above 100,000	0	1	0	1	1.061479	1	157801
1308	2	4	2	2	4	P	4	1579	1	3500.442	n	NA	NA	NA	0	0	0	25≤age<45	25≤age<45	At or below 100,000	At or below 100,000	0	0	0	1	1.061479	1	157901
1309	2	5	2	2	1	W	5	1580	1	875.381	n	1	NA	NA	0	0	0	25≤age<45	25≤age<45	At or below 100,000	At or below 100,000	0	0	0	1	1.061479	1	158001
1310	1	5	2	2	1	W	3	1582	1	1016.039	n	1	NA	NA	0	0	0	25≤age<45	25≤age<45	At or below 100,000	At or below 100,000	0	0	0	1	1.061479	1	158201
1311	1	6	2	2	1	W	3	1583	1	1232.6	n	7	NA	NA	0	0	0	45≤age<65	45≤age<65	At or below 100,000	At or below 100,000	0	0	0	1	1.061479	1	158301
1312	2	4	2	NA	4	P	3	1585	1	3864.005	n	2	NA	Blood Card-Lacking required specimen quantity	0	0	0	25≤age<45	25≤age<45	At or below 100,000	At or below 100,000	NA	NA	1	1	1.061479	0	158501
1313	1	6	2	2	3	R	3	1591	1	1249.709	n	2	NA	NA	0	0	0	45≤age<65	45≤age<65	At or below 100,000	At or below 100,000	0	0	0	1	1.061479	1	159101
1314	1	3	2	2	2	B	3	1592	1	1856.118	n	1	COVID-19 IgG/COVID-19 Total Ab	NA	0	0	0	16≤age<25	16≤age<25	At or below 100,000	At or below 100,000	1	1	0	1	1.061479	1	159201
1315	1	3	2	NA	3	A	7	1595	1	2244.533	n	1	NA	NA	0	0	0	16≤age<25	16≤age<25	Above 100,000	NA	0	0	0	1	1.061479	1	159501
1316	1	6	2	2	1	W	1	1597	1	1553.373	n	1	NA	NA	1	1	0	45≤age<65	45≤age<65	At or below 100,000	At or below 100,000	0	0	0	1	1.061479	1	159701
1317	2	5	2	2	3	A	3	1598	1	832.6656	n	4	NA	NA	0	0	0	25≤age<45	25≤age<45	At or below 100,000	At or below 100,000	0	0	0	1	1.061479	1	159801
1318	2	6	2	2	3	A	7	1599	1	1366.507	n	1	NA	NA	0	0	0	45≤age<65	45≤age<65	Above 100,000	Above 100,000	0	0	0	1	1.061479	1	159901
1319	2	6	2	2	3	A	2	1601	1	862.7783	n	3	NA	NA	0	0	0	45≤age<65	45≤age<65	At or below 100,000	At or below 100,000	0	0	0	1	1.061479	1	160101
1320	2	6	2	2	3	A	4	1602	1	748.0622	n	3	NA	NA	0	0	0	45≤age<65	45≤age<65	At or below 100,000	At or below 100,000	0	0	0	1	1.061479	1	160201
1321	2	6	2	NA	4	P	1	1604	2	5860.63	n	2	NA	NA	NA	NA	NA	45≤age<65	45≤age<65	At or below 100,000	At or below 100,000	0	0	0	2	1.061479	1	160402
1322	1	1	2	NA	4	P	1	1604	1	7618.301	n	2	NA	NA	NA	NA	NA	0≤age<16	NA	At or below 100,000	At or below 100,000	0	0	0	2	1.061479	1	160401
1323	1	5	2	2	3	A	7	1605	1	1358.868	n	2	NA	NA	0	0	0	25≤age<45	25≤age<45	Above 100,000	Above 100,000	0	0	0	1	1.061479	1	160501
1324	2	6	1	1	2	B	5	1607	1	1393.19	n	1	NA	NA	1	1	0	45≤age<65	45≤age<65	At or below 100,000	At or below 100,000	0	0	0	1	1.061479	1	160701
1325	2	6	2	NA	3	R	7	1609	1	1366.507	n	1	NA	NA	0	0	0	45≤age<65	45≤age<65	Above 100,000	NA	0	0	0	1	1.061479	1	160901
1326	2	3	2	2	3	A	1	1610	1	2668.438	n	1	NA	NA	0	0	0	16≤age<25	16≤age<25	At or below 100,000	At or below 100,000	0	0	0	1	1.061479	1	161001
1327	2	5	2	NA	3	A	7	1611	6	1377.939	n	5	NA	NA	NA	NA	NA	25≤age<45	NA	Above 100,000	NA	0	0	0	2	1.061479	1	161106
1328	1	5	2	2	3	A	7	1611	1	1358.868	n	5	NA	NA	0	0	0	25≤age<45	25≤age<45	Above 100,000	Above 100,000	0	0	0	2	1.061479	1	161101
1329	2	4	2	NA	3	A	7	1612	2	1895.409	n	2	NA	NA	0	0	0	25≤age<45	25≤age<45	Above 100,000	Above 100,000	0	0	0	2	1.061479	1	161202
1330	1	4	2	NA	3	A	7	1612	1	1848.59	n	2	NA	NA	0	0	0	25≤age<45	25≤age<45	Above 100,000	Above 100,000	0	0	0	2	1.061479	1	161201
1331	2	7	2	NA	3	A	4	1613	2	987.7269	n	5	NA	NA	NA	NA	NA	65≤age<100	65≤age<100	At or below 100,000	At or below 100,000	0	0	0	2	1.061479	1	161302
1332	2	5	2	2	3	A	4	1613	1	754.3203	n	5	NA	NA	0	0	0	25≤age<45	25≤age<45	At or below 100,000	At or below 100,000	0	0	0	2	1.061479	1	161301
1333	1	6	2	2	3	A	7	1614	1	1648.501	n	1	NA	NA	1	1	0	45≤age<65	45≤age<65	Above 100,000	Above 100,000	0	0	0	1	1.061479	1	161401
1334	1	6	2	2	1	W	5	1615	1	1327.615	n	1	NA	NA	0	0	0	45≤age<65	45≤age<65	At or below 100,000	At or below 100,000	0	0	0	1	1.061479	1	161501
1335	1	3	2	NA	1	W	2	1616	2	1656.764	n	NA	NA	Quantity Not Sufficient	NA	NA	NA	16≤age<25	16≤age<25	At or below 100,000	At or below 100,000	NA	NA	1	3	1.061479	0	161602
1336	2	5	1	1	1	W	2	1616	1	928.9203	n	NA	NA	NA	1	NA	NA	25≤age<45	NA	At or below 100,000	At or below 100,000	0	0	0	3	1.061479	1	161601
1337	2	1	2	NA	1	W	2	1616	3	1903.765	n	NA	NA	NA	0	0	0	0≤age<16	0≤age<16	At or below 100,000	At or below 100,000	0	0	0	3	1.061479	1	161603
1338	2	3	2	2	3	A	2	1619	1	1325.275	n	2	NA	NA	0	0	0	16≤age<25	16≤age<25	At or below 100,000	At or below 100,000	0	0	0	2	1.061479	1	161901
1339	2	4	2	NA	3	A	2	1619	2	1196.714	n	2	NA	NA	NA	NA	NA	25≤age<45	25≤age<45	At or below 100,000	At or below 100,000	0	0	0	2	1.061479	1	161902
1340	2	6	2	NA	3	A	1	1620	2	1737.201	n	2	NA	NA	0	0	0	45≤age<65	45≤age<65	At or below 100,000	At or below 100,000	0	0	0	2	1.061479	1	162002
1341	2	3	2	2	3	A	1	1620	1	2668.438	n	2	NA	NA	0	0	0	16≤age<25	16≤age<25	At or below 100,000	At or below 100,000	0	0	0	2	1.061479	1	162001
1342	2	5	1	1	1	R	2	1621	1	928.9203	n	NA	NA	NA	0	0	0	25≤age<45	NA	At or below 100,000	At or below 100,000	0	0	0	2	1.061479	1	162101
1343	2	3	2	NA	2	R	2	1621	2	2103.808	n	NA	COVID-19 IgG/COVID-19 Total Ab	NA	NA	NA	NA	16≤age<25	16≤age<25	At or below 100,000	At or below 100,000	1	1	0	2	1.061479	1	162102
1344	2	6	1	1	1	W	2	1622	1	921.2137	n	NA	COVID-19 IgG/COVID-19 Total Ab	NA	0	0	0	45≤age<65	NA	At or below 100,000	At or below 100,000	1	1	0	1	1.061479	1	162201
1345	1	6	2	2	2	B	2	1623	1	1345.768	n	2	NA	NA	1	1	0	45≤age<65	45≤age<65	At or below 100,000	At or below 100,000	0	0	0	1	1.061479	1	162301
1346	2	7	2	NA	1	W	6	1624	2	1095.271	n	2	NA	NA	NA	NA	NA	65≤age<100	65≤age<100	Above 100,000	Above 100,000	0	0	0	2	1.061479	1	162402
1347	1	7	2	2	1	W	6	1624	1	1383.511	n	2	NA	NA	0	0	0	65≤age<100	65≤age<100	Above 100,000	Above 100,000	0	0	0	2	1.061479	1	162401
1348	2	6	2	NA	1	R	2	1626	2	886.6743	n	NA	NA	NA	NA	NA	NA	45≤age<65	45≤age<65	At or below 100,000	At or below 100,000	0	0	0	2	1.061479	1	162602
1349	1	4	1	1	1	R	2	1626	1	2175.915	n	NA	NA	NA	0	0	0	25≤age<45	NA	At or below 100,000	At or below 100,000	0	0	0	2	1.061479	1	162601
1350	1	5	2	NA	1	R	7	1726	1	1340.265	n	1	NA	NA	0	0	0	25≤age<45	25≤age<45	Above 100,000	NA	0	0	0	1	1.061479	1	172601
1351	1	6	1	1	1	R	7	1727	1	2592.801	n	NA	NA	NA	0	0	0	45≤age<65	NA	Above 100,000	NA	0	0	0	1	1.061479	1	172701
1352	2	6	2	NA	1	R	5	1728	2	868.1186	n	NA	COVID-19 IgG/COVID-19 Total Ab	NA	NA	NA	NA	45≤age<65	45≤age<65	At or below 100,000	NA	1	1	0	2	1.061479	1	172802
1353	1	2	1	1	1	R	7	1728	1	2786.313	n	NA	COVID-19 IgG/COVID-19 Total Ab	NA	0	0	0	0≤age<16	NA	Above 100,000	NA	1	1	0	2	1.061479	1	172801
1354	1	6	2	NA	2	B	4	1729	1	1350.392	n	1	NA	NA	0	0	0	45≤age<65	45≤age<65	At or below 100,000	NA	0	0	0	1	1.061479	1	172901
1355	1	6	2	NA	1	R	6	1730	1	1362.118	n	1	COVID-19 IgG/COVID-19 Total Ab	NA	0	0	0	45≤age<65	45≤age<65	Above 100,000	NA	1	1	0	1	1.061479	1	173001
1356	1	6	2	NA	3	A	1	1737	2	1574.934	n	2	NA	NA	0	0	0	45≤age<65	45≤age<65	At or below 100,000	NA	0	0	0	2	1.061479	1	173702
1357	1	6	2	NA	3	A	2	1737	1	1233.702	n	2	NA	NA	0	0	0	45≤age<65	45≤age<65	At or below 100,000	NA	0	0	0	2	1.061479	1	173701
1358	1	6	2	NA	3	A	3	1738	1	1249.709	n	1	NA	NA	0	0	0	45≤age<65	45≤age<65	At or below 100,000	NA	0	0	0	1	1.061479	1	173801
1359	1	6	2	NA	3	A	6	1739	1	1381.024	n	1	NA	NA	0	0	0	45≤age<65	45≤age<65	Above 100,000	NA	0	0	0	1	1.061479	1	173901
1360	1	4	2	NA	3	R	7	1740	1	1848.59	n	1	NA	NA	0	0	0	25≤age<45	25≤age<45	Above 100,000	NA	0	0	0	1	1.061479	1	174001
1361	1	6	2	NA	1	R	5	1741	2	1327.615	n	NA	NA	NA	NA	NA	NA	45≤age<65	45≤age<65	At or below 100,000	NA	0	0	0	2	1.061479	1	174102
1362	2	1	1	1	1	R	7	1741	1	3132.725	n	NA	NA	NA	0	0	0	0≤age<16	NA	Above 100,000	NA	0	0	0	2	1.061479	1	174101
1363	1	7	2	NA	3	R	6	1742	1	1402.714	n	1	NA	NA	0	0	0	65≤age<100	65≤age<100	Above 100,000	NA	0	0	0	1	1.061479	1	174201
1364	2	6	2	NA	1	R	7	1750	1	1404.354	n	1	NA	NA	0	0	0	45≤age<65	45≤age<65	Above 100,000	NA	0	0	0	1	1.061479	1	175001
