# Supplementary material for: Anti-SARS-CoV-2 seroprevalence in King County, WA—Cross-sectional survey, August 2020
Source: PLoS One. 2022 Aug 22;17(8):e0272783. doi: 10.1371/journal.pone.0272783 (PMC9394797; doi:10.1371/journal.pone.0272783)
Supplement: S4 File — (CSV) [file pone.0272783.s004.csv]

Variable	Description
sex	Binary variable for sex. 1 = Male, 2 = Female
AGECAT	Categorical variable for age group : 1 = 0²age²12, 2 = 12<age²17, 3 = 17<age²24, 4 = 24<age²34, 5 = 34<age²44, 6 = 44<age²64, 7 = 64<age²100
HISPANIC	Binary variable for Hispanic ethnicity : 1 = Hispanic, 2 = Not Hispanic
HISPANIC_with_NA	The same variable as HISPANIC, but the value is NA for individuals who have had their Hispanic ethnicity imputed.
RACECAT	Categorical variable for Race. 1 = White, 2 = Black, 3 = Asian, 4 = Other
race1	Categorical variable for race (pre-imputation): AW = Asian and White, A = Asian, B = Black, NW = Native Hawaiian or Pacific Islander and White, P = Prefer not to answer, U = unknown, R = refused.
INCOME	Categorical variable for income. 1 = < $20,000, 2 = $20,000 - $40,000, 3 = $40,001 - $60,000, 4 = $60,001 - $80,000, 5 = $80,001 - $100,000, 6 = $100,001 - $120,000, 7 = $120,001+
HOUSEHOLD	ID for households
INDIVIDUAL	ID for individuals within households
weight	Survey weights assigned by MSG (marketing systemes group)
randsamp	Binary variable indicating if participant was in the random sample. n = Not in the random sample, y = In the random sample
numppl	Reported number of people in the household
DetectedAssay	Charater variable with information about which assays came back positive. A missing value indicates no assay came back positive
Remark	Charater variable with information about if there was enough blood to conduct a COVID test
covid_illness	Indicator variable for the survey respondent reporting thinking they had COVID
const_test	Indicator variable for the survey respondent getting a COVID test. Only respondents who said they thought they had COVID can have a value of 1.
const_test_res	Indicator variable for the survey respondent getting a positive COVID test. Only respondents who said they got tested can have a value of 1.
agegrp2	A second age group variable with different age cutoffs. The categories are 0 - 16, 16-25, 25-45, 45-65, 65-100
agegrp2_with_NA	The same variable as agegrp2, but the value is NA for individuals who have had their age group imputed.
binary_income	A binary variable indicating if the individual has an income of $100,000 or more.
binary_income_with_NA	The same variable as binary_income, but the value is NA for individuals who have had their income imputed.
both_pos	An indicator variable that both tests came back positive
one_pos	An indicator that the initial test came back positive
qns	An indicator variable that there was an insufficient amount of blood to complete a COVID test
hhs	Number of people in the household who responded to the survey topcoded at 3 (for any values larger than 3, the value of hhs is set to 3).
wt2	A weight vector for using 2 phase sampling to account for individuals with an insufficient amount of blood to complete a COVID test
qs	An indicator variable that there was a sufficient amount of blood to complete a COVID test. qs = 1 - qns
individual	A unique ID for each individual
