# Supplementary material for: Anti-SARS-CoV-2 seroprevalence in King County, WA—Cross-sectional survey, August 2020
Source: PLoS One. 2022 Aug 22;17(8):e0272783. doi: 10.1371/journal.pone.0272783 (PMC9394797; doi:10.1371/journal.pone.0272783)
Supplement: S5 File — Frequency of income categories by sex. (CSV) [file pone.0272783.s005.csv]

	INCOME	sex	Freq
1	1	1	67793
2	1	2	85786
3	2	1	73661
4	2	2	93579
5	3	1	94559
6	3	2	103256
7	4	1	99899
8	4	2	98130
9	5	1	98657
10	5	2	97699
11	6	1	103272
12	6	2	96383
13	7	1	592620
14	7	2	546753
