# Supplementary material for: Anti-SARS-CoV-2 seroprevalence in King County, WA—Cross-sectional survey, August 2020
Source: PLoS One. 2022 Aug 22;17(8):e0272783. doi: 10.1371/journal.pone.0272783 (PMC9394797; doi:10.1371/journal.pone.0272783)
Supplement: S6 File — Frequency of age categories by sex. (CSV) [file pone.0272783.s006.csv]

	AGECAT	sex	Freq
1	1	1	166378
2	1	2	159165
3	2	1	62667
4	2	2	62406
5	3	1	92429
6	3	2	85690
7	4	1	220699
8	4	2	203115
9	5	1	176304
10	5	2	165026
11	6	1	276648
12	6	2	278240
13	7	1	135336
14	7	2	168516
