# Supplementary material for: Anti-SARS-CoV-2 seroprevalence in King County, WA—Cross-sectional survey, August 2020
Source: PLoS One. 2022 Aug 22;17(8):e0272783. doi: 10.1371/journal.pone.0272783 (PMC9394797; doi:10.1371/journal.pone.0272783)
Supplement: S7 File — Frequency of race categories by sex. (CSV) [file pone.0272783.s007.csv]

	RACECAT	sex	Freq
1	1	1	708688
2	1	2	693437
3	2	1	77172
4	2	2	72605
5	3	1	207165
6	3	2	215191
7	4	1	137436
8	4	2	140925
