# Supplementary material for: Anti-SARS-CoV-2 seroprevalence in King County, WA—Cross-sectional survey, August 2020
Source: PLoS One. 2022 Aug 22;17(8):e0272783. doi: 10.1371/journal.pone.0272783 (PMC9394797; doi:10.1371/journal.pone.0272783)
Supplement: S8 File — Frequency of Hispanic ethnicity by sex. (CSV) [file pone.0272783.s008.csv]

	HISPANIC	sex	Freq
1	1	1	114262
2	1	2	108188
3	2	1	1016199
4	2	2	1013970
