# Supplementary material for: Anti-SARS-CoV-2 seroprevalence in King County, WA—Cross-sectional survey, August 2020
Source: PLoS One. 2022 Aug 22;17(8):e0272783. doi: 10.1371/journal.pone.0272783 (PMC9394797; doi:10.1371/journal.pone.0272783)
Supplement: S9 File — Frequency of income categories by number in household. (CSV) [file pone.0272783.s009.csv]

	INCOME	hhs	Freq
1	1	1	51923
2	1	2	14288
3	1	3	9289
4	2	1	50933
5	2	2	24078
6	2	3	16251
7	3	1	45271
8	3	2	28339
9	3	3	23909
10	4	1	32799
11	4	2	32788
12	4	3	24404
13	5	1	20860
14	5	2	33441
15	5	3	27280
16	6	1	16914
17	6	2	36140
18	6	3	27994
19	7	1	45018
20	7	2	152157
21	7	3	193684
